# Supplementary material for: Transcriptomic data exploration of consensus genes and molecular mechanisms between chronic obstructive pulmonary disease and lung adenocarcinoma
Source: Sci Rep. 2022 Aug 2;12:13214. doi: 10.1038/s41598-022-17552-x (PMC9345949; doi:10.1038/s41598-022-17552-x)
Supplement: Supplementary file 2 — Supplementary Information 2. [file 41598_2022_17552_MOESM2_ESM.xlsx]

## Sheet: Sheet1
Supplementary Table S5: Hub Genes in Target Modules
Gene symbol	Samples	Trends	log2FoldChange	AveExpr	t	P-value	adj.Pvalue	B
HTR2B	COPD	Upregulated	1.6652	5.97296	7.11825	4.03974e-11	3.46004e-07	14.8386
SRPX2	COPD	Upregulated	1.02034	7.72418	6.10866	8.0428e-09	1.05979e-05	9.86435
CA3	COPD	Upregulated	1.73029	6.26902	6.05899	1.03191e-08	1.14182e-05	9.63063
BHLHE22	COPD	Upregulated	1.13684	8.20705	6.05241	1.06649e-08	1.14182e-05	9.59972
DPYS	COPD	Upregulated	1.52004	5.31443	5.60172	9.68122e-08	3.45051e-05	7.5341
SH3PXD2B	COPD	Upregulated	1.03161	7.2404	5.39755	2.54228e-07	5.06387e-05	6.632
SLC1A3	COPD	Upregulated	1.07542	8.9982	5.34948	3.18083e-07	5.85889e-05	6.42284
TRAF3IP3	COPD	Upregulated	1.06168	6.64277	5.25556	4.91056e-07	6.89491e-05	6.01775
TIMP4	COPD	Upregulated	1.27604	5.13458	5.13	8.70771e-07	9.44383e-05	5.48394
POU2AF1	COPD	Upregulated	1.32889	5.88049	5.10097	9.92838e-07	0.000102454	5.36178
HS3ST2	COPD	Upregulated	1.41176	7.66264	4.91193	2.30538e-06	0.000161188	4.57822
PLA2G7	COPD	Upregulated	1.23181	9.4002	4.90833	2.34215e-06	0.000161778	4.56352
CXCR5	COPD	Upregulated	1.2665	4.33776	4.84015	3.15694e-06	0.000193978	4.28626
FGG	COPD	Upregulated	1.69547	10.9773	4.76891	4.30009e-06	0.00022876	3.9995
BLK	COPD	Upregulated	1.29037	4.27851	4.69	6.03324e-06	0.000277076	3.68557
CLECL1	COPD	Upregulated	1.34767	6.28356	4.66192	6.79983e-06	0.000302471	3.57477
CD79A	COPD	Upregulated	1.26158	8.49439	4.63379	7.66161e-06	0.000323277	3.46428
CCL19	COPD	Upregulated	1.40572	8.8012	4.61762	8.20393e-06	0.000336642	3.40097
CD19	COPD	Upregulated	1.57494	4.99097	4.57422	9.84819e-06	0.000369955	3.23194
TM4SF19	COPD	Upregulated	1.50527	5.52522	4.56606	1.01911e-05	0.000379506	3.20029
TSPAN10	COPD	Upregulated	1.35391	5.2834	4.52808	1.19442e-05	0.000425413	3.05352
CORIN	COPD	Upregulated	1.27512	5.76189	4.48122	1.451e-05	0.000484996	2.87371
MIAT	COPD	Upregulated	1.0222	5.99311	4.48034	1.45632e-05	0.000484996	2.87033
MAPT	COPD	Upregulated	1.0506	5.00101	4.36276	2.35834e-05	0.000673966	2.42551
CILP	COPD	Upregulated	1.0755	6.50185	4.33905	2.5963e-05	0.000710458	2.3369
TNFRSF17	COPD	Upregulated	1.51208	5.85064	4.26162	3.54485e-05	0.00085661	2.05014
TLR10	COPD	Upregulated	1.10166	4.94308	4.19893	4.54813e-05	0.00099756	1.82094
COMP	COPD	Upregulated	1.47815	6.17822	4.1317	5.92446e-05	0.00117162	1.57811
FCRLA	COPD	Upregulated	1.4031	5.15868	4.13082	5.94495e-05	0.00117238	1.57494
MMP11	COPD	Upregulated	1.31977	4.45959	4.11035	6.43927e-05	0.00123108	1.50164
MMP9	COPD	Upregulated	1.25619	8.41042	4.08871	7.00463e-05	0.00130423	1.42444
COL10A1	COPD	Upregulated	1.4793	5.10669	4.07355	7.42867e-05	0.00135462	1.37055
VPREB3	COPD	Upregulated	1.31382	4.64038	4.01778	9.20919e-05	0.00155422	1.17369
DAPL1	COPD	Upregulated	1.36084	4.53759	4.01595	9.27384e-05	0.00156104	1.16728
SPP1	COPD	Upregulated	1.2094	7.9546	4.01207	9.41286e-05	0.00158081	1.15366
SELL	COPD	Upregulated	1.02465	6.59847	3.93354	0.000126886	0.00195532	0.88048
GREM1	COPD	Upregulated	1.16388	5.34414	3.67107	0.00033375	0.00363117	-0.000531949
CBLN4	COPD	Upregulated	1.33625	5.50044	3.64721	0.000363547	0.00382842	-0.0781353
CIART	COPD	Upregulated	1.0085	5.05891	3.61973	0.000400964	0.00410306	-0.166967
TNFRSF13B	COPD	Upregulated	1.03306	4.90947	3.60293	0.000425612	0.00427358	-0.221025
TMIGD3	COPD	Upregulated	1.01646	6.99968	3.54658	0.000519085	0.00491538	-0.400742
SCRG1	COPD	Upregulated	1.13067	5.30462	3.06305	0.00259181	0.0149992	-1.84285
CHIT1	COPD	Upregulated	1.41854	6.98607	3.05891	0.00262579	0.015104	-1.85442
ADAMDEC1	COPD	Upregulated	1.06344	5.79196	2.82873	0.00530363	0.0252725	-2.47502
CXCL13	COPD	Upregulated	1.19509	5.10586	2.77005	0.00630344	0.0287043	-2.62629
ITLN1	COPD	Upregulated	1.22113	7.33358	2.27016	0.0246021	0.0770445	-3.79719
HNRNPCL2	COPD	Downregulated	-1.03784	4.03358	-6.79289	2.32623e-10	1.17404e-06	13.192
AK6	COPD	Downregulated	-1.33349	4.42039	-6.76197	2.74149e-10	1.17404e-06	13.0376
TMEM65	COPD	Downregulated	-1.1703	4.05159	-6.31886	2.76664e-09	7.89875e-06	10.8657
CBWD1	COPD	Downregulated	-1.24041	4.59538	-6.25457	3.84259e-09	7.96789e-06	10.5573
CCDC82	COPD	Downregulated	-1.02453	3.45172	-6.20807	4.86753e-09	7.96789e-06	10.3355
EMP2	COPD	Downregulated	-2.07617	5.3322	-6.01975	1.25549e-08	1.26164e-05	9.44676
KRT8P41	COPD	Downregulated	-1.25468	5.14672	-5.94764	1.79673e-08	1.46562e-05	9.11079
NDUFA5	COPD	Downregulated	-1.42121	5.18803	-5.9182	2.0784e-08	1.61831e-05	8.97433
PTGR2	COPD	Downregulated	-1.10286	8.99113	-5.70932	5.77015e-08	2.67142e-05	8.01818
C1D	COPD	Downregulated	-1.28051	4.52932	-5.59308	1.00895e-07	3.45051e-05	7.49548
GTF2H2	COPD	Downregulated	-1.35966	3.84363	-5.58813	1.03309e-07	3.45051e-05	7.47337
MIGA1	COPD	Downregulated	-1.07585	10.3423	-5.57539	1.09783e-07	3.48256e-05	7.41654
SPTLC1	COPD	Downregulated	-1.05118	12.149	-5.54113	1.29227e-07	3.80598e-05	7.26411
RPS10P7	COPD	Downregulated	-1.27787	7.0337	-5.50191	1.55635e-07	4.05191e-05	7.09034
RHBDL2	COPD	Downregulated	-1.19568	9.38623	-5.50125	1.56116e-07	4.05191e-05	7.08746
SNORD87	COPD	Downregulated	-1.21985	4.21255	-5.49098	1.63883e-07	4.06858e-05	7.04209
BCHE	COPD	Downregulated	-1.17074	9.14718	-5.4848	1.68741e-07	4.12934e-05	7.01479
HSP90AB4P	COPD	Downregulated	-1.13575	3.87974	-5.46973	1.81175e-07	4.2514e-05	6.94838
LINC01720	COPD	Downregulated	-1.04063	10.4596	-5.45568	1.93566e-07	4.4808e-05	6.88658
GSTTP2	COPD	Downregulated	-1.09762	8.49845	-5.42148	2.27295e-07	4.80687e-05	6.73656
BOD1L1	COPD	Downregulated	-1.00895	3.77989	-5.41034	2.39468e-07	4.94226e-05	6.68785
PEX3	COPD	Downregulated	-1.10182	3.63792	-5.38162	2.73862e-07	5.35491e-05	6.56255
FKBP5	COPD	Downregulated	-1.15696	10.9526	-5.32166	3.61931e-07	6.33164e-05	6.30234
USP49	COPD	Downregulated	-1.20591	10.9108	-5.31083	3.80546e-07	6.4134e-05	6.25555
CCDC198	COPD	Downregulated	-1.23753	7.77236	-5.29886	4.022e-07	6.4134e-05	6.20392
PPP1R15B	COPD	Downregulated	-1.51481	5.22796	-5.294	4.11338e-07	6.4134e-05	6.18296
NUDT12	COPD	Downregulated	-1.04048	3.56471	-5.29067	4.17718e-07	6.4134e-05	6.16861
MRI1	COPD	Downregulated	-1.27168	10.5221	-5.28459	4.29591e-07	6.4134e-05	6.14246
FABP5P3	COPD	Downregulated	-1.6793	8.03138	-5.28223	4.34299e-07	6.4134e-05	6.1323
TSPAN2	COPD	Downregulated	-1.54489	4.59153	-5.27332	4.52502e-07	6.59792e-05	6.094
MAP9	COPD	Downregulated	-1.59134	4.63445	-5.18183	6.88145e-07	8.48052e-05	5.70321
CTSLP2	COPD	Downregulated	-1.05249	4.10587	-5.15024	7.94453e-07	9.13354e-05	5.56938
ELMOD1	COPD	Downregulated	-1.24654	5.54431	-5.13789	8.40224e-07	9.39526e-05	5.5172
DNTTIP2	COPD	Downregulated	-1.97027	4.88711	-5.13439	8.53623e-07	9.39526e-05	5.50246
ELOVL7	COPD	Downregulated	-1.07792	4.36563	-5.13388	8.55611e-07	9.39526e-05	5.5003
SUCO	COPD	Downregulated	-1.66221	4.68071	-5.1194	9.13555e-07	9.78237e-05	5.43927
PPIB	COPD	Downregulated	-1.91421	5.70109	-5.11356	9.38004e-07	9.85767e-05	5.41468
FRY	COPD	Downregulated	-1.72373	5.37121	-5.09229	1.03244e-06	0.000104649	5.32536
TRIM36	COPD	Downregulated	-1.26304	4.13114	-5.08399	1.07176e-06	0.00010674	5.29056
RPEL1	COPD	Downregulated	-1.12177	4.11611	-5.07349	1.12363e-06	0.000110619	5.24658
MIR130A	COPD	Downregulated	-1.64735	5.0072	-5.05744	1.20759e-06	0.000114288	5.1795
PCDHB9	COPD	Downregulated	-1.22171	8.05924	-5.03662	1.32565e-06	0.000120789	5.09271
LEP	COPD	Downregulated	-1.26481	9.37239	-5.00531	1.52451e-06	0.000128815	4.96268
GOLGA8CP	COPD	Downregulated	-1.74759	7.41692	-4.99686	1.58296e-06	0.000129742	4.92769
EXOC8	COPD	Downregulated	-1.53495	4.68263	-4.99481	1.59748e-06	0.000130309	4.9192
ACTG1P17	COPD	Downregulated	-1.13462	9.88567	-4.97346	1.75648e-06	0.000139299	4.83097
SNORA32	COPD	Downregulated	-1.34011	4.79535	-4.95949	1.86871e-06	0.000141139	4.77338
CEP126	COPD	Downregulated	-1.12824	4.34597	-4.95929	1.87032e-06	0.000141139	4.77258
ZNF735	COPD	Downregulated	-1.66288	4.63528	-4.94699	1.97495e-06	0.000144185	4.72198
TUBA3D	COPD	Downregulated	-1.25683	6.56244	-4.93053	2.12393e-06	0.00015223	4.65439
DYRK3	COPD	Downregulated	-1.25373	6.37056	-4.92531	2.17342e-06	0.000154739	4.63299
NFATC1	COPD	Downregulated	-1.18327	6.20257	-4.92493	2.177e-06	0.000154739	4.63146
PSG9	COPD	Downregulated	-1.11863	3.64534	-4.91702	2.25425e-06	0.000158911	4.59905
SNORD80	COPD	Downregulated	-1.25655	4.81977	-4.90937	2.33149e-06	0.000161694	4.56775
POTEE	COPD	Downregulated	-1.29635	4.86971	-4.90408	2.38629e-06	0.000163508	4.54617
TMA16	COPD	Downregulated	-1.25624	4.37219	-4.89987	2.43092e-06	0.000165903	4.52895
ANP32A	COPD	Downregulated	-1.63079	5.24458	-4.88593	2.58431e-06	0.000172036	4.47211
KLF5	COPD	Downregulated	-2.19525	6.70268	-4.88125	2.63784e-06	0.000173158	4.45307
AP1AR	COPD	Downregulated	-1.65615	4.71372	-4.88038	2.64798e-06	0.000173158	4.44951
APOBEC3A	COPD	Downregulated	-1.61543	4.45929	-4.88034	2.64842e-06	0.000173158	4.44935
ANP32C	COPD	Downregulated	-1.40541	5.15699	-4.87095	2.75958e-06	0.000178383	4.41117
RANGRF	COPD	Downregulated	-1.52251	4.58977	-4.86757	2.8008e-06	0.000179021	4.3974
TSN	COPD	Downregulated	-1.75302	4.85185	-4.83744	3.19445e-06	0.000193978	4.2753
SUMO1	COPD	Downregulated	-2.18535	5.86982	-4.83735	3.19582e-06	0.000193978	4.2749
NLRP8	COPD	Downregulated	-1.02183	11.8798	-4.83426	3.23908e-06	0.0001943	4.26242
PLA2G2D	COPD	Downregulated	-1.018	8.38923	-4.83391	3.24401e-06	0.0001943	4.26101
MED21	COPD	Downregulated	-1.80264	5.28437	-4.82673	3.34693e-06	0.0001977	4.23201
TFPI2	COPD	Downregulated	-1.39948	4.59108	-4.81759	3.48263e-06	0.000203609	4.19513
EIF1AD	COPD	Downregulated	-1.38409	4.27043	-4.77832	4.12867e-06	0.000223771	4.03724
SEMA3C	COPD	Downregulated	-1.7806	7.16315	-4.77473	4.19325e-06	0.000223771	4.02284
SLC25A32	COPD	Downregulated	-1.00836	3.55092	-4.76799	4.31717e-06	0.000228957	3.99583
LGALS3	COPD	Downregulated	-1.29355	10.5076	-4.75797	4.50783e-06	0.000235424	3.95575
RSRP1	COPD	Downregulated	-1.00507	8.94715	-4.7497	4.67123e-06	0.000238667	3.92273
KATNBL1	COPD	Downregulated	-1.37701	6.48543	-4.74868	4.69178e-06	0.000238667	3.91866
ZNF140	COPD	Downregulated	-1.01457	6.77522	-4.74174	4.83387e-06	0.000244469	3.891
DYNC1LI1	COPD	Downregulated	-1.45662	4.6666	-4.72407	5.21497e-06	0.000256702	3.82065
RANBP9	COPD	Downregulated	-1.17006	4.88599	-4.72165	5.26937e-06	0.000257515	3.81103
TRMT6	COPD	Downregulated	-1.07535	5.34392	-4.72001	5.30665e-06	0.000257515	3.80449
FAM72D	COPD	Downregulated	-1.25268	4.32077	-4.71778	5.3575e-06	0.000259039	3.79565
ZNF85	COPD	Downregulated	-1.0028	3.44895	-4.71452	5.43282e-06	0.000260684	3.78271
FAM76A	COPD	Downregulated	-1.46003	4.86607	-4.67765	6.35967e-06	0.000289659	3.63676
ORC4	COPD	Downregulated	-1.91742	7.68724	-4.66207	6.79537e-06	0.000302471	3.57538
BASP1-AS1	COPD	Downregulated	-1.13645	5.2437	-4.66137	6.81575e-06	0.000302471	3.57261
DNAJB4	COPD	Downregulated	-1.69741	7.02287	-4.65868	6.8942e-06	0.000304375	3.56201
CLEC2D	COPD	Downregulated	-1.39127	7.869	-4.6361	7.58713e-06	0.0003225	3.47332
CENPC	COPD	Downregulated	-1.48376	4.97221	-4.6324	7.70688e-06	0.000324371	3.45882
EDEM3	COPD	Downregulated	-1.04929	8.20314	-4.6317	7.72958e-06	0.000324529	3.4561
TAF4B	COPD	Downregulated	-1.14396	4.1007	-4.59752	8.92956e-06	0.000349231	3.32253
B3GNT5	COPD	Downregulated	-1.95669	5.62428	-4.59579	8.99471e-06	0.00034994	3.31581
UAP1	COPD	Downregulated	-1.0107	9.04852	-4.59485	9.03046e-06	0.000349981	3.31214
MLF1	COPD	Downregulated	-1.43844	5.52495	-4.581	9.57182e-06	0.00036304	3.25827
CCAR1	COPD	Downregulated	-1.37314	4.92587	-4.57912	9.64783e-06	0.000364025	3.25096
ADI1	COPD	Downregulated	-1.98464	6.5621	-4.57605	9.773e-06	0.000367937	3.23903
DNAJC2	COPD	Downregulated	-1.40203	4.39526	-4.57345	9.88007e-06	0.000370341	3.22895
CAST	COPD	Downregulated	-1.1614	10.2312	-4.56326	1.03115e-05	0.000381293	3.18942
LOC442132	COPD	Downregulated	-1.04214	4.63069	-4.55116	1.08474e-05	0.000397041	3.14257
ANXA2P1	COPD	Downregulated	-1.1866	11.9184	-4.53738	1.149e-05	0.000416116	3.08936
ZFP36L1	COPD	Downregulated	-1.19739	11.058	-4.53093	1.18033e-05	0.00042388	3.06449
BLVRB	COPD	Downregulated	-1.00315	8.35552	-4.52875	1.19112e-05	0.000425413	3.05608
ZNF43	COPD	Downregulated	-1.00932	4.16244	-4.52784	1.19565e-05	0.000425413	3.05257
ATP13A4	COPD	Downregulated	-1.01781	6.57104	-4.50938	1.29111e-05	0.000445902	2.98158
PLA2G4A	COPD	Downregulated	-1.35542	4.57561	-4.50714	1.30316e-05	0.000448256	2.97299
TUBBP5	COPD	Downregulated	-1.31227	5.79078	-4.50109	1.33632e-05	0.000457822	2.94978
FTH1P3	COPD	Downregulated	-1.09509	10.923	-4.48012	1.45766e-05	0.000484996	2.86948
HMGB1	COPD	Downregulated	-1.32305	10.4954	-4.45801	1.59699e-05	0.000519096	2.78518
NRCAM	COPD	Downregulated	-1.07994	6.53881	-4.45541	1.61421e-05	0.000521724	2.77528
FAHD2A	COPD	Downregulated	-1.33373	5.67812	-4.45042	1.64775e-05	0.000529567	2.75629
LSM6	COPD	Downregulated	-1.49549	6.73604	-4.44559	1.68085e-05	0.000536182	2.73793
SLITRK6	COPD	Downregulated	-1.22639	3.64774	-4.44362	1.69453e-05	0.000538198	2.73045
IGBP1P1	COPD	Downregulated	-1.74753	5.38528	-4.44332	1.6966e-05	0.000538198	2.72932
HOMER1	COPD	Downregulated	-1.19415	4.83287	-4.43662	1.74403e-05	0.000546164	2.70387
EIF1AX	COPD	Downregulated	-1.31064	8.53253	-4.43313	1.7692e-05	0.000552031	2.69064
LYSMD3	COPD	Downregulated	-1.59408	6.0176	-4.41742	1.88696e-05	0.000575094	2.63117
MSH2	COPD	Downregulated	-1.05057	5.19222	-4.392	2.09364e-05	0.000621561	2.53529
ZNF204P	COPD	Downregulated	-1.63421	5.25768	-4.37643	2.23087e-05	0.000649911	2.47674
HSPA13	COPD	Downregulated	-1.61171	5.59365	-4.36252	2.36065e-05	0.000673966	2.4246
BMP8B	COPD	Downregulated	-1.06276	5.48916	-4.35961	2.3887e-05	0.000676336	2.41372
CDC27	COPD	Downregulated	-1.34839	6.60124	-4.35493	2.4345e-05	0.000684907	2.39621
F11R	COPD	Downregulated	-1.32932	9.83244	-4.35063	2.47739e-05	0.00069456	2.38011
GRAMD1C	COPD	Downregulated	-1.15629	5.10985	-4.33907	2.59606e-05	0.000710458	2.33699
ZNF420	COPD	Downregulated	-1.0231	4.02784	-4.33736	2.61409e-05	0.000710784	2.33061
PERP	COPD	Downregulated	-1.47147	8.95282	-4.33284	2.6623e-05	0.000717156	2.31377
SPAG1	COPD	Downregulated	-1.75895	6.22215	-4.31975	2.80691e-05	0.000745464	2.26504
TDP2	COPD	Downregulated	-1.94928	5.80768	-4.31475	2.86408e-05	0.000751328	2.24647
MINDY2	COPD	Downregulated	-1.14349	6.02922	-4.30975	2.92235e-05	0.000763395	2.22792
NEDD9	COPD	Downregulated	-1.1361	10.1713	-4.30757	2.94808e-05	0.000767078	2.21985
DCAF13	COPD	Downregulated	-1.57848	6.10583	-4.30733	2.95099e-05	0.000767078	2.21894
GBP3	COPD	Downregulated	-1.7058	6.17191	-4.29276	3.12901e-05	0.000802306	2.165
LUC7L3	COPD	Downregulated	-1.39163	8.95339	-4.29084	3.1532e-05	0.00080467	2.15791
LARP4	COPD	Downregulated	-1.09023	8.7651	-4.28949	3.17042e-05	0.000805775	2.15289
ABHD17B	COPD	Downregulated	-1.64736	6.98211	-4.27817	3.31769e-05	0.000829663	2.11109
HPGDS	COPD	Downregulated	-1.06123	4.46214	-4.27047	3.42152e-05	0.000846522	2.08273
ZBTB2	COPD	Downregulated	-1.44241	5.67495	-4.27019	3.42538e-05	0.000846522	2.08169
ATP2B1	COPD	Downregulated	-1.49802	6.40733	-4.26364	3.51628e-05	0.000855228	2.05759
TTC30B	COPD	Downregulated	-1.09692	4.9263	-4.26116	3.5513e-05	0.00085661	2.04847
SNORD36A	COPD	Downregulated	-1.32142	5.75277	-4.26102	3.55327e-05	0.00085661	2.04796
TAB2	COPD	Downregulated	-1.3582	5.78531	-4.25935	3.57713e-05	0.000858211	2.0418
DMXL1	COPD	Downregulated	-1.70319	5.3844	-4.25439	3.64866e-05	0.000870495	2.02358
CCDC102B	COPD	Downregulated	-1.61175	5.25456	-4.23873	3.88359e-05	0.000906347	1.96618
NXT2	COPD	Downregulated	-1.44048	6.90547	-4.22769	4.05795e-05	0.000929456	1.92578
TOP1P2	COPD	Downregulated	-1.56832	7.02498	-4.21857	4.20773e-05	0.000950902	1.89245
ARHGAP18	COPD	Downregulated	-1.63767	7.60788	-4.21439	4.27794e-05	0.000963275	1.87724
WSB2	COPD	Downregulated	-1.30965	8.59672	-4.21285	4.30414e-05	0.000963275	1.87162
CD164	COPD	Downregulated	-1.87065	7.35986	-4.21046	4.3452e-05	0.000969184	1.8629
MOB1B	COPD	Downregulated	-1.10593	6.7759	-4.20679	4.40886e-05	0.000976592	1.84952
AMY2B	COPD	Downregulated	-1.55094	6.07483	-4.19994	4.52992e-05	0.000994841	1.82463
GOLGA6L5P	COPD	Downregulated	-1.08132	4.64005	-4.19815	4.56217e-05	0.000999359	1.81811
BBIP1	COPD	Downregulated	-1.28448	5.87223	-4.16503	5.19876e-05	0.00108446	1.69809
RAB33B	COPD	Downregulated	-1.6012	7.89484	-4.15064	5.50089e-05	0.00112179	1.64621
WASHC4	COPD	Downregulated	-1.76375	5.80979	-4.14542	5.61473e-05	0.00113616	1.6274
TYRP1	COPD	Downregulated	-1.34397	5.2591	-4.14168	5.69753e-05	0.00114649	1.61396
NLK	COPD	Downregulated	-1.47308	6.36327	-4.14059	5.72192e-05	0.00114889	1.61004
SLBP	COPD	Downregulated	-1.19579	8.7106	-4.10019	6.69923e-05	0.00126804	1.46533
SRSF11	COPD	Downregulated	-1.8627	6.96586	-4.09844	6.74495e-05	0.00127435	1.45909
MICU3	COPD	Downregulated	-1.22734	4.28971	-4.08929	6.98891e-05	0.00130283	1.4265
ETAA1	COPD	Downregulated	-1.07519	4.26301	-4.0782	7.29608e-05	0.00134101	1.38706
SLC2A14	COPD	Downregulated	-1.23937	5.61751	-4.07364	7.42617e-05	0.00135462	1.37086
IL1RAP	COPD	Downregulated	-1.28151	6.48276	-4.06514	7.67443e-05	0.00137946	1.34071
UTP3	COPD	Downregulated	-1.21018	8.31214	-4.05775	7.89665e-05	0.00140467	1.31455
VOPP1	COPD	Downregulated	-1.31488	9.14079	-4.05142	8.09165e-05	0.0014334	1.29219
CYP51A1	COPD	Downregulated	-1.54363	7.79319	-4.05062	8.11692e-05	0.00143511	1.28934
COPS2	COPD	Downregulated	-1.70336	6.31089	-4.04941	8.15484e-05	0.00144013	1.28507
PDP1	COPD	Downregulated	-1.51453	5.84829	-4.04895	8.16933e-05	0.0014412	1.28344
HMCN1	COPD	Downregulated	-1.83359	5.37257	-4.03857	8.50229e-05	0.00147861	1.24684
RPL21P28	COPD	Downregulated	-1.14723	11.8365	-4.02813	8.85057e-05	0.00151157	1.21006
HDAC4	COPD	Downregulated	-1.41777	5.97269	-4.02654	8.90466e-05	0.0015166	1.20448
ZBTB11	COPD	Downregulated	-1.55498	5.60054	-4.02229	9.05128e-05	0.00153362	1.18952
ID4	COPD	Downregulated	-1.95111	6.04242	-4.01637	9.25905e-05	0.00156104	1.16874
CCNH	COPD	Downregulated	-1.10384	8.0422	-4.00076	9.82916e-05	0.00162363	1.11404
TUBB8	COPD	Downregulated	-1.10664	7.05425	-3.99975	9.86706e-05	0.00162482	1.11052
CWC22	COPD	Downregulated	-1.41765	5.74822	-3.99893	9.89814e-05	0.00162721	1.10764
LEPR	COPD	Downregulated	-1.0255	10.2607	-3.97578	0.000108112	0.00173405	1.02689
USP25	COPD	Downregulated	-1.22792	5.25737	-3.97477	0.000108529	0.00173911	1.02337
ECT2	COPD	Downregulated	-1.08304	6.70645	-3.95868	0.000115371	0.00182315	0.967459
REL	COPD	Downregulated	-1.4379	6.53388	-3.95415	0.000117369	0.00184621	0.951758
PIK3AP1	COPD	Downregulated	-1.42422	6.85091	-3.94941	0.000119495	0.00187279	0.935339
POLR2K	COPD	Downregulated	-1.00361	5.55015	-3.94041	0.000123636	0.00192185	0.9042
POTEM	COPD	Downregulated	-1.26436	6.48772	-3.9305	0.000128352	0.0019717	0.869986
ZNF681	COPD	Downregulated	-1.12514	4.83654	-3.92885	0.00012915	0.00197354	0.864317
NID2	COPD	Downregulated	-1.34538	4.90142	-3.92246	0.000132299	0.00200556	0.842306
CALHM6	COPD	Downregulated	-1.23704	5.90911	-3.92012	0.000133471	0.00201797	0.834247
METTL7A	COPD	Downregulated	-1.10346	10.0274	-3.90597	0.00014077	0.00210418	0.785609
NAA50	COPD	Downregulated	-1.04183	7.593	-3.90451	0.000141545	0.00211391	0.780597
F3	COPD	Downregulated	-1.19659	9.08218	-3.90021	0.000143848	0.00213126	0.765858
PMAIP1	COPD	Downregulated	-1.38994	5.63942	-3.90002	0.00014395	0.00213126	0.765206
ACTR3	COPD	Downregulated	-1.11465	9.45601	-3.89001	0.000149453	0.00217514	0.730949
RPL23AP87	COPD	Downregulated	-1.10952	11.7789	-3.88706	0.000151113	0.0021872	0.720867
ABCA10	COPD	Downregulated	-1.24979	5.02002	-3.88342	0.000153189	0.00221073	0.708408
TLR1	COPD	Downregulated	-1.72529	5.86665	-3.87383	0.000158781	0.00226422	0.675688
LCOR	COPD	Downregulated	-1.03152	9.00112	-3.87373	0.000158837	0.00226422	0.675365
MYBL1	COPD	Downregulated	-1.07533	4.89134	-3.87366	0.000158879	0.00226422	0.675125
PDE8A	COPD	Downregulated	-1.16308	5.68417	-3.87006	0.000161028	0.00228607	0.662864
PEG10	COPD	Downregulated	-1.02508	7.40173	-3.86486	0.000164183	0.00230908	0.645154
ZNF521	COPD	Downregulated	-1.38942	6.26043	-3.86194	0.000165978	0.00232404	0.635235
VWA8	COPD	Downregulated	-1.25482	6.36657	-3.8603	0.000167	0.00232767	0.629636
ASPH	COPD	Downregulated	-1.0284	5.74989	-3.85446	0.000170669	0.00235391	0.609808
RNASEH2B	COPD	Downregulated	-1.30595	7.94072	-3.84445	0.000177142	0.00241026	0.575855
GKAP1	COPD	Downregulated	-1.01263	5.1929	-3.84038	0.000179833	0.00243521	0.562105
PTGES3	COPD	Downregulated	-1.244	9.71156	-3.83773	0.000181617	0.00244968	0.553107
SEPTIN7	COPD	Downregulated	-1.53653	8.05879	-3.82754	0.0001886	0.00248657	0.518709
FZD6	COPD	Downregulated	-1.5152	7.60019	-3.7832	0.000222103	0.00281407	0.369735
SNX24	COPD	Downregulated	-1.54361	7.0363	-3.78047	0.000224333	0.00283186	0.360638
TOGARAM1	COPD	Downregulated	-1.08024	7.6566	-3.76475	0.000237634	0.00292854	0.308205
TMEM128	COPD	Downregulated	-1.63111	6.32781	-3.7578	0.000243754	0.00297401	0.285064
ROBO1	COPD	Downregulated	-1.34167	6.45256	-3.75478	0.000246457	0.00299207	0.275031
PMS1	COPD	Downregulated	-1.38949	5.2922	-3.75239	0.000248615	0.00300761	0.267098
ZNF658	COPD	Downregulated	-1.17528	5.0957	-3.75148	0.000249442	0.00301273	0.264078
ZNF181	COPD	Downregulated	-1.2624	5.4638	-3.75144	0.000249479	0.00301273	0.263944
NACA4P	COPD	Downregulated	-1.2298	7.74449	-3.71382	0.000286055	0.00327111	0.13954
HSP90B3P	COPD	Downregulated	-1.51008	6.65349	-3.68645	0.000315781	0.00348981	0.0497172
LOC100287896	COPD	Downregulated	-1.19292	5.10024	-3.67097	0.000333864	0.00363117	-0.000841762
ATP11B	COPD	Downregulated	-1.34325	7.61046	-3.65527	0.000353213	0.00377451	-0.0519705
RPL37	COPD	Downregulated	-1.1465	7.42397	-3.653	0.000356088	0.00378888	-0.0593259
HSPA1A	COPD	Downregulated	-1.11211	10.1977	-3.64673	0.000364173	0.00382952	-0.0796949
BAG2	COPD	Downregulated	-1.03023	6.22206	-3.64625	0.000364799	0.0038314	-0.081253
PABPC3	COPD	Downregulated	-1.11596	5.86073	-3.6442	0.000367475	0.0038477	-0.0878818
SEC24A	COPD	Downregulated	-1.27734	6.63259	-3.63781	0.000375963	0.00390792	-0.108594
PLEKHA5	COPD	Downregulated	-1.5033	6.39739	-3.61398	0.000409251	0.00416298	-0.185506
CLTC	COPD	Downregulated	-1.3584	6.86054	-3.59643	0.000435512	0.00433739	-0.241855
CRNDE	COPD	Downregulated	-1.12056	6.80084	-3.58934	0.000446571	0.00441672	-0.264568
ANXA4	COPD	Downregulated	-1.46107	7.55676	-3.56924	0.000479386	0.00460618	-0.328761
ATF1	COPD	Downregulated	-1.07293	6.65939	-3.56921	0.00047944	0.00460618	-0.328864
EPS8	COPD	Downregulated	-1.03854	7.93032	-3.5679	0.000481642	0.00461164	-0.33301
RAD21	COPD	Downregulated	-1.18967	9.38838	-3.555	0.000503977	0.00479086	-0.374026
FAM162A	COPD	Downregulated	-1.49491	6.70148	-3.53828	0.000534382	0.00501038	-0.427007
HECA	COPD	Downregulated	-1.36038	7.35105	-3.5339	0.000542631	0.00504904	-0.440857
TMEM263	COPD	Downregulated	-1.31658	6.54905	-3.50734	0.000595237	0.00536277	-0.524473
USP6	COPD	Downregulated	-1.03267	4.58196	-3.4957	0.000619781	0.00551106	-0.560964
MCTS1	COPD	Downregulated	-1.33039	7.30987	-3.49503	0.000621224	0.00551501	-0.563063
YIPF5	COPD	Downregulated	-1.19331	7.16652	-3.47611	0.000663251	0.00575557	-0.622152
LOC644936	COPD	Downregulated	-1.11218	10.1701	-3.47193	0.000672888	0.0058127	-0.635168
ITGA6	COPD	Downregulated	-1.0717	6.72457	-3.47173	0.000673345	0.00581371	-0.63578
WASHC2C	COPD	Downregulated	-1.43681	6.24317	-3.43662	0.000759687	0.00634183	-0.744569
RANBP2	COPD	Downregulated	-1.02279	5.85432	-3.42384	0.000793596	0.00655147	-0.783913
TAF1D	COPD	Downregulated	-1.00175	6.10711	-3.42293	0.000796071	0.00656241	-0.786718
SACS	COPD	Downregulated	-1.29561	5.75182	-3.42171	0.000799388	0.0065771	-0.790464
DPP4	COPD	Downregulated	-1.00671	6.41186	-3.40728	0.000839683	0.00682431	-0.834747
ANKRD36	COPD	Downregulated	-1.01084	6.8761	-3.39212	0.00088404	0.00705338	-0.881078
TXNL1	COPD	Downregulated	-1.34499	7.35882	-3.38351	0.000910201	0.00719532	-0.907314
MSL2	COPD	Downregulated	-1.00746	6.02655	-3.33324	0.00107802	0.00812786	-1.05939
G3BP1	COPD	Downregulated	-1.58673	7.47556	-3.30138	0.00119891	0.00875793	-1.15476
ECHDC1	COPD	Downregulated	-1.13678	8.24207	-3.29015	0.00124442	0.00897031	-1.18817
CEP57	COPD	Downregulated	-1.24889	5.92698	-3.28143	0.00128093	0.00916554	-1.21408
LIN7C	COPD	Downregulated	-1.00564	5.60764	-3.27196	0.00132163	0.00936489	-1.24211
ERGIC2	COPD	Downregulated	-1.10514	7.63886	-3.24093	0.0014637	0.0100133	-1.33352
FNDC1	COPD	Downregulated	-1.1287	6.08381	-3.22211	0.00155669	0.0104943	-1.3886
GIMAP2	COPD	Downregulated	-1.22097	7.06547	-3.19088	0.00172316	0.0112879	-1.47938
HIF1A	COPD	Downregulated	-1.14262	8.83694	-3.15551	0.00193155	0.0121655	-1.58123
ZNF679	COPD	Downregulated	-1.04077	6.38071	-3.15151	0.00195658	0.0122725	-1.59271
POSTN	COPD	Downregulated	-1.04043	7.4594	-3.13864	0.00203898	0.0126734	-1.62948
MEOX2	COPD	Downregulated	-1.27074	6.0923	-3.05704	0.00264125	0.0151573	-1.85963
GIMAP1	COPD	Downregulated	-1.11463	6.75016	-3.04299	0.0027602	0.01569	-1.89872
IGF1	COPD	Downregulated	-1.08296	5.92181	-2.53015	0.0124186	0.0469019	-3.21479
KRT16P3	COPD	Downregulated	-1.06822	6.46915	-2.4502	0.0154115	0.0550114	-3.40008
CDHR3	COPD	Downregulated	-1.21219	6.97387	-2.42458	0.0164984	0.0577358	-3.45831
SPP1	LUAD	Upregulated	4.36442	9.69924	21.0156	4.47923e-40	5.05013e-37	80.7637
NME1	LUAD	Upregulated	1.74771	9.70462	16.665	1.04621e-31	1.93658e-29	61.6468
KDELR2	LUAD	Upregulated	1.42227	10.5777	15.9775	2.73356e-30	4.13435e-28	58.4035
MIF	LUAD	Upregulated	1.36643	11.5221	15.8062	6.22008e-30	8.57127e-28	57.5861
RCC1	LUAD	Upregulated	1.01044	7.99946	14.7755	9.42824e-28	9.28008e-26	52.593
PAICS	LUAD	Upregulated	1.6691	9.26509	14.7074	1.31948e-27	1.28852e-25	52.2587
PLPP2	LUAD	Upregulated	1.87245	7.47715	14.6809	1.50438e-27	1.44631e-25	52.1282
HMGB3	LUAD	Upregulated	2.2162	9.24301	14.6283	1.95113e-27	1.84717e-25	51.8696
GOLM1	LUAD	Upregulated	1.83141	8.19692	14.5559	2.79181e-27	2.56474e-25	51.5132
TOP2A	LUAD	Upregulated	2.45596	7.38557	14.1412	2.20258e-26	1.73118e-24	49.4586
ENO1	LUAD	Upregulated	1.07591	11.7754	14.074	3.08331e-26	2.33166e-24	49.1239
SULF1	LUAD	Upregulated	2.1183	9.03014	13.9029	7.27647e-26	5.27736e-24	48.2697
PPP1R14B	LUAD	Upregulated	1.22756	8.75129	13.8945	7.59121e-26	5.46526e-24	48.2276
BZW2	LUAD	Upregulated	1.12763	10.0112	13.8778	8.25657e-26	5.81807e-24	48.144
SRPK1	LUAD	Upregulated	1.02045	8.33556	13.7441	1.61946e-25	1.05708e-23	47.4738
MDK	LUAD	Upregulated	1.82029	8.11611	13.6995	2.02823e-25	1.28996e-23	47.2499
GREM1	LUAD	Upregulated	2.54836	7.25186	13.4444	7.37792e-25	4.50744e-23	45.9652
COL10A1	LUAD	Upregulated	1.95112	8.44843	13.4102	8.77742e-25	5.31013e-23	45.7924
GFPT1	LUAD	Upregulated	1.34104	9.10904	13.0525	5.43278e-24	2.94224e-22	43.9789
THBS2	LUAD	Upregulated	2.08649	10.1418	13.0216	6.36087e-24	3.40032e-22	43.822
PRDX4	LUAD	Upregulated	1.25996	10.1688	12.863	1.43321e-23	7.19622e-22	43.0139
TPBG	LUAD	Upregulated	1.29061	9.68428	12.6469	4.35088e-23	2.09959e-21	41.9092
SOX4	LUAD	Upregulated	1.35181	10.4089	12.5847	5.99214e-23	2.8473e-21	41.5908
INAVA	LUAD	Upregulated	1.35721	9.24696	12.5412	7.49845e-23	3.49608e-21	41.3677
PDIA4	LUAD	Upregulated	1.17279	9.30861	12.5331	7.8194e-23	3.63207e-21	41.326
CP	LUAD	Upregulated	2.28409	9.15487	12.3577	1.93415e-22	8.62855e-21	40.4251
HMGA1	LUAD	Upregulated	1.27878	9.40286	12.2762	2.94824e-22	1.29202e-20	40.0057
JPT1	LUAD	Upregulated	1.38832	9.2447	12.2447	3.47066e-22	1.49976e-20	39.8435
PCLAF	LUAD	Upregulated	1.68484	9.16716	12.0572	9.17812e-22	3.79424e-20	38.8761
SPAG4	LUAD	Upregulated	1.25761	7.27854	12.0041	1.20927e-21	4.93333e-20	38.6018
SSR4	LUAD	Upregulated	1.0115	11.4456	11.879	2.31766e-21	9.03889e-20	37.9548
ATP2A2	LUAD	Upregulated	1.044	11.1578	11.8551	2.62361e-21	1.02e-19	37.8314
TNFRSF21	LUAD	Upregulated	1.32292	9.93484	11.7673	4.14496e-21	1.59645e-19	37.3766
CEP55	LUAD	Upregulated	1.54098	6.80312	11.7179	5.3621e-21	2.03366e-19	37.1205
GALNT7	LUAD	Upregulated	1.48141	8.62476	11.6565	7.38566e-21	2.73424e-19	36.8021
GGCT	LUAD	Upregulated	1.1269	9.79379	11.5422	1.34111e-20	4.84911e-19	36.2088
FAP	LUAD	Upregulated	1.30841	8.04611	11.5298	1.43136e-20	5.14543e-19	36.1441
MMP12	LUAD	Upregulated	2.37732	8.31861	11.5249	1.46847e-20	5.26358e-19	36.1186
ZWINT	LUAD	Upregulated	1.57499	8.71356	11.395	2.89528e-20	1.01433e-18	35.4436
CDC20	LUAD	Upregulated	1.67434	6.96739	11.3671	3.35047e-20	1.16721e-18	35.2984
KPNA2	LUAD	Upregulated	1.17866	9.7857	11.336	3.94251e-20	1.36578e-18	35.1366
CCNB1	LUAD	Upregulated	1.47128	7.60721	11.2167	7.36016e-20	2.4604e-18	34.5159
MRPS17	LUAD	Upregulated	1.00624	8.54649	11.1834	8.7627e-20	2.875e-18	34.3424
NUSAP1	LUAD	Upregulated	1.59229	8.50316	11.1725	9.27892e-20	3.02835e-18	34.2855
ECT2	LUAD	Upregulated	1.66433	6.08571	11.1398	1.10146e-19	3.54814e-18	34.115
TIMP1	LUAD	Upregulated	1.29507	11.7996	11.1387	1.10765e-19	3.55882e-18	34.1095
RRM2	LUAD	Upregulated	1.49917	8.27874	11.1341	1.13465e-19	3.63617e-18	34.0855
HPRT1	LUAD	Upregulated	1.00832	9.14917	11.1336	1.13795e-19	3.63734e-18	34.0826
EPCAM	LUAD	Upregulated	1.13451	10.549	11.0879	1.44587e-19	4.55117e-18	33.8446
TYMS	LUAD	Upregulated	1.48261	8.31315	11.0697	1.59019e-19	4.98017e-18	33.75
TOX3	LUAD	Upregulated	2.31132	6.9035	11.0296	1.96248e-19	5.95079e-18	33.5408
CENPU	LUAD	Upregulated	1.49476	7.70444	10.9972	2.32642e-19	6.98603e-18	33.3717
COL1A1	LUAD	Upregulated	2.32832	11.4076	10.9471	3.02571e-19	8.97723e-18	33.1105
PHLDA2	LUAD	Upregulated	2.00846	7.36331	10.9246	3.40491e-19	1.00399e-17	32.9931
CENPF	LUAD	Upregulated	1.34167	7.94211	10.8853	4.1863e-19	1.21589e-17	32.7877
FHL2	LUAD	Upregulated	1.44324	9.74057	10.862	4.73031e-19	1.35927e-17	32.6663
PFKP	LUAD	Upregulated	1.42358	8.49688	10.8618	4.73475e-19	1.35927e-17	32.6653
MCM4	LUAD	Upregulated	1.26355	7.43503	10.8304	5.58293e-19	1.58806e-17	32.5015
CDH1	LUAD	Upregulated	1.16196	10.6665	10.7921	6.82666e-19	1.92419e-17	32.3016
CDH3	LUAD	Upregulated	1.84023	9.33448	10.7866	7.02669e-19	1.97608e-17	32.2729
CCNB2	LUAD	Upregulated	1.11397	7.84836	10.7482	8.59676e-19	2.39052e-17	32.0725
STK39	LUAD	Upregulated	1.03231	7.7332	10.7433	8.82182e-19	2.43671e-17	32.0468
TMEM106B	LUAD	Upregulated	1.23922	8.38474	10.688	1.17949e-18	3.22916e-17	31.7581
MARCKSL1	LUAD	Upregulated	1.04943	10.9169	10.6459	1.47177e-18	3.96802e-17	31.5381
SORD	LUAD	Upregulated	1.32023	8.76638	10.6415	1.50596e-18	4.03389e-17	31.5153
MELK	LUAD	Upregulated	1.36364	7.59494	10.6343	1.56461e-18	4.16401e-17	31.4773
TFAP2A	LUAD	Upregulated	1.10592	7.18002	10.4875	3.38403e-18	8.68918e-17	30.7107
COL11A1	LUAD	Upregulated	1.81648	7.71362	10.4449	4.23386e-18	1.0716e-16	30.4881
IGFBP3	LUAD	Upregulated	1.65361	10.4576	10.4397	4.35059e-18	1.0989e-16	30.4611
EFNA4	LUAD	Upregulated	1.0941	7.29524	10.4374	4.40548e-18	1.1105e-16	30.4486
H2BC5	LUAD	Upregulated	1.2938	8.8	10.391	5.62156e-18	1.40562e-16	30.2064
RFC4	LUAD	Upregulated	1.11057	8.06712	10.3538	6.83697e-18	1.68573e-16	30.0119
TPX2	LUAD	Upregulated	1.09801	8.03777	10.3244	7.97875e-18	1.94788e-16	29.8585
LSM5	LUAD	Upregulated	1.02384	8.7195	10.3148	8.39049e-18	2.04438e-16	29.8085
CKS1B	LUAD	Upregulated	1.13906	9.20844	10.298	9.16612e-18	2.20307e-16	29.7207
COL3A1	LUAD	Upregulated	1.95327	11.8248	10.2539	1.15598e-17	2.73732e-16	29.4902
FEN1	LUAD	Upregulated	1.04902	8.09736	10.2423	1.22875e-17	2.89714e-16	29.4295
ASPM	LUAD	Upregulated	1.483	6.22215	10.2269	1.33244e-17	3.1179e-16	29.349
ABCC3	LUAD	Upregulated	1.17873	9.45082	10.2111	1.44811e-17	3.3695e-16	29.2663
KCNN4	LUAD	Upregulated	1.07601	7.4176	10.1986	1.54661e-17	3.56524e-16	29.201
CLDN4	LUAD	Upregulated	1.12219	7.77327	10.1948	1.57726e-17	3.62244e-16	29.1815
NET1	LUAD	Upregulated	1.40038	9.50355	10.1689	1.80785e-17	4.1215e-16	29.0459
RGS17	LUAD	Upregulated	1.11444	7.58715	10.1429	2.07269e-17	4.69078e-16	28.9101
MAD2L1	LUAD	Upregulated	1.42074	6.38931	10.1397	2.10757e-17	4.76104e-16	28.8936
SLC2A1	LUAD	Upregulated	1.05912	9.7223	10.1279	2.24251e-17	5.04398e-16	28.8319
DSG2	LUAD	Upregulated	1.30208	9.72401	10.1277	2.24502e-17	5.04398e-16	28.8308
NEK2	LUAD	Upregulated	1.51537	6.03455	10.1035	2.54926e-17	5.69656e-16	28.7046
KRT8	LUAD	Upregulated	1.34258	10.5295	10.0927	2.69871e-17	5.99811e-16	28.648
CDK1	LUAD	Upregulated	1.15023	7.94916	10.0499	3.38072e-17	7.43152e-16	28.4242
CDKN3	LUAD	Upregulated	1.21094	7.63792	10.018	3.99726e-17	8.62156e-16	28.2578
TSPAN6	LUAD	Upregulated	1.15941	9.19224	9.96165	5.37547e-17	1.13949e-15	27.9636
MMP11	LUAD	Upregulated	1.42854	8.34444	9.96134	5.38416e-17	1.13949e-15	27.962
GINS1	LUAD	Upregulated	1.19728	6.98488	9.87844	8.32478e-17	1.71502e-15	27.5293
LGR4	LUAD	Upregulated	1.22854	7.0818	9.82917	1.07857e-16	2.17857e-15	27.2721
CRABP2	LUAD	Upregulated	1.8752	8.16275	9.76989	1.47271e-16	2.91301e-15	26.9629
KIF2A	LUAD	Upregulated	1.00494	7.70661	9.74436	1.68405e-16	3.30467e-15	26.8298
GMNN	LUAD	Upregulated	1.08805	8.12393	9.74205	1.70457e-16	3.33967e-15	26.8177
GPI	LUAD	Upregulated	1.1086	10.3769	9.71775	1.9367e-16	3.72386e-15	26.691
MMP1	LUAD	Upregulated	2.86204	6.54193	9.68272	2.32787e-16	4.42118e-15	26.5083
BUB1B	LUAD	Upregulated	1.42086	7.56457	9.58818	3.82398e-16	7.08895e-15	26.0157
PLAU	LUAD	Upregulated	1.46373	8.9917	9.58444	3.89976e-16	7.21863e-15	25.9962
AK4	LUAD	Upregulated	1.15861	9.0563	9.5461	4.76873e-16	8.72297e-15	25.7965
UBE2C	LUAD	Upregulated	1.24814	8.93789	9.44488	8.10877e-16	1.42242e-14	25.2697
CLDN3	LUAD	Upregulated	1.13166	8.24364	9.41729	9.37073e-16	1.6254e-14	25.1261
STEAP1	LUAD	Upregulated	1.59952	8.24756	9.34108	1.39699e-15	2.32244e-14	24.7299
DLGAP5	LUAD	Upregulated	1.31179	5.82172	9.25144	2.23371e-15	3.63959e-14	24.2643
KIF4A	LUAD	Upregulated	1.02462	7.12923	9.2475	2.28027e-15	3.70642e-14	24.2438
COL5A2	LUAD	Upregulated	1.41959	9.42676	9.10799	4.72946e-15	7.31356e-14	23.5202
ADAM28	LUAD	Upregulated	1.059	7.52017	9.06377	5.95819e-15	9.13393e-14	23.2912
TMPRSS4	LUAD	Upregulated	1.44196	8.00976	9.05918	6.10277e-15	9.321e-14	23.2674
MTHFD2	LUAD	Upregulated	1.19966	9.17084	8.98666	8.91056e-15	1.33143e-13	22.8921
MMP9	LUAD	Upregulated	1.40508	8.65662	8.94564	1.10355e-14	1.62931e-13	22.6801
PRC1	LUAD	Upregulated	1.41044	7.25508	8.84362	1.87767e-14	2.69524e-13	22.1532
UBE2S	LUAD	Upregulated	1.01362	8.50081	8.77611	2.66789e-14	3.74289e-13	21.805
SLC7A5	LUAD	Upregulated	1.06894	8.38744	8.74332	3.16357e-14	4.39849e-13	21.6361
KIF11	LUAD	Upregulated	1.02994	5.65469	8.71359	3.69199e-14	5.07065e-13	21.4831
CXCL13	LUAD	Upregulated	2.05431	7.96804	8.47664	1.26067e-13	1.61183e-12	20.2665
PLOD2	LUAD	Upregulated	1.32531	8.62557	8.47503	1.27122e-13	1.62366e-12	20.2582
CEACAM1	LUAD	Upregulated	1.01111	8.15863	8.42272	1.66574e-13	2.10372e-12	19.9905
ELF3	LUAD	Upregulated	1.0034	9.42113	8.34438	2.49566e-13	3.08908e-12	19.5902
TTK	LUAD	Upregulated	1.15162	6.48183	8.29139	3.27897e-13	3.9674e-12	19.32
CD24	LUAD	Upregulated	1.40357	11.204	8.26427	3.77025e-13	4.54408e-12	19.1818
POSTN	LUAD	Upregulated	1.32029	10.9138	8.18454	5.68047e-13	6.66501e-12	18.7761
PERP	LUAD	Upregulated	1.13239	9.29269	8.1422	7.05928e-13	8.18217e-12	18.5611
PMAIP1	LUAD	Upregulated	1.49243	8.29865	8.10781	8.42028e-13	9.66929e-12	18.3866
SPINK1	LUAD	Upregulated	2.7584	8.14073	8.08681	9.37708e-13	1.06399e-11	18.2802
KRT19	LUAD	Upregulated	1.34983	10.2482	8.04537	1.15931e-12	1.29296e-11	18.0703
CEACAM5	LUAD	Upregulated	2.28541	9.78332	7.97043	1.70033e-12	1.84816e-11	17.6915
SFN	LUAD	Upregulated	1.03373	11.804	7.93527	2.03449e-12	2.19216e-11	17.514
EZH2	LUAD	Upregulated	1.01062	5.37023	7.86411	2.92349e-12	3.09097e-11	17.1556
DNAJC12	LUAD	Upregulated	1.33847	7.22136	7.85457	3.06888e-12	3.23366e-11	17.1076
SRPX2	LUAD	Upregulated	1.02361	7.23177	7.84487	3.22416e-12	3.38291e-11	17.0588
SCG5	LUAD	Upregulated	1.33885	6.96221	7.81906	3.67618e-12	3.82484e-11	16.9291
FKBP11	LUAD	Upregulated	1.06141	9.3508	7.81873	3.68232e-12	3.82801e-11	16.9275
DSP	LUAD	Upregulated	1.64961	9.88757	7.80541	3.9402e-12	4.08923e-11	16.8606
GCNT3	LUAD	Upregulated	1.11465	7.44698	7.62377	9.88566e-12	9.78468e-11	15.9516
NDC80	LUAD	Upregulated	1.01319	5.06317	7.61585	1.02889e-11	1.01192e-10	15.9121
VCAN	LUAD	Upregulated	1.16968	10.71	7.61281	1.0448e-11	1.02675e-10	15.897
MXRA5	LUAD	Upregulated	1.0073	9.68706	7.5621	1.34921e-11	1.30015e-10	15.6444
TRIP13	LUAD	Upregulated	1.10374	8.00699	7.53125	1.57584e-11	1.50335e-10	15.4911
GDF15	LUAD	Upregulated	1.66173	7.49841	7.49928	1.85071e-11	1.7481e-10	15.3323
LGSN	LUAD	Upregulated	1.36552	5.78362	7.49247	1.91513e-11	1.80482e-10	15.2985
COMP	LUAD	Upregulated	1.33702	6.85485	7.40967	2.9011e-11	2.66712e-10	14.8886
IGF2BP3	LUAD	Upregulated	1.54889	6.45681	7.40239	3.00887e-11	2.7621e-10	14.8526
NQO1	LUAD	Upregulated	1.24308	9.93345	7.39288	3.15551e-11	2.87942e-10	14.8056
APOBEC3B	LUAD	Upregulated	1.16312	6.60433	7.34321	4.04493e-11	3.60641e-10	14.5605
COL5A1	LUAD	Upregulated	1.13154	9.39041	7.32817	4.36029e-11	3.85433e-10	14.4865
PBK	LUAD	Upregulated	1.2675	5.65274	7.19473	8.47108e-11	7.18593e-10	13.8314
CDKN2A	LUAD	Upregulated	1.01995	7.89688	7.15703	1.02126e-10	8.55788e-10	13.647
KRT15	LUAD	Upregulated	1.81551	6.67559	7.09637	1.37866e-10	1.13083e-09	13.3512
S100P	LUAD	Upregulated	2.16652	8.89097	7.04713	1.75786e-10	1.4129e-09	13.1117
WFDC2	LUAD	Upregulated	1.05761	10.1304	7.04378	1.78714e-10	1.43457e-09	13.0954
AGR2	LUAD	Upregulated	1.47337	10.603	6.98538	2.38216e-10	1.86984e-09	12.8123
NMU	LUAD	Upregulated	1.40586	6.84843	6.96024	2.69529e-10	2.1063e-09	12.6906
MUC16	LUAD	Upregulated	1.39426	6.81259	6.94392	2.91997e-10	2.26051e-09	12.6117
AHNAK2	LUAD	Upregulated	1.48161	8.3136	6.89719	3.67091e-10	2.79991e-09	12.3863
IGLJ3	LUAD	Upregulated	1.33627	9.40204	6.8693	4.20715e-10	3.17379e-09	12.2521
NETO2	LUAD	Upregulated	1.00191	7.65682	6.75781	7.24198e-10	5.31136e-09	11.7175
S100A2	LUAD	Upregulated	1.87399	8.19779	6.65538	1.18926e-09	8.4571e-09	11.2295
COCH	LUAD	Upregulated	1.00676	6.91805	6.63688	1.30035e-09	9.20487e-09	11.1417
CFB	LUAD	Upregulated	1.02114	8.86812	6.46366	2.9859e-09	1.99414e-08	10.3246
CST1	LUAD	Upregulated	1.08089	5.53171	6.43438	3.43352e-09	2.27228e-08	10.1874
GCLC	LUAD	Upregulated	1.1896	8.73023	6.38899	4.2612e-09	2.78144e-08	9.97533
GPR87	LUAD	Upregulated	1.311	5.63023	6.26976	7.49216e-09	4.66923e-08	9.42145
HS3ST1	LUAD	Upregulated	1.08723	6.86745	6.23856	8.67794e-09	5.35442e-08	9.27731
CHI3L1	LUAD	Upregulated	1.20488	8.85973	6.07976	1.82409e-08	1.07367e-07	8.54899
POU2AF1	LUAD	Upregulated	1.2424	8.05774	5.95401	3.26503e-08	1.83975e-07	7.97881
TNC	LUAD	Upregulated	1.12985	9.41223	5.90326	4.12319e-08	2.29103e-07	7.75043
QPCT	LUAD	Upregulated	1.04764	6.58775	5.89811	4.22188e-08	2.34062e-07	7.72728
IGLV1-44	LUAD	Upregulated	1.03289	8.28538	5.84611	5.35661e-08	2.91883e-07	7.49441
PLA2G4A	LUAD	Upregulated	1.23998	6.47259	5.80703	6.40191e-08	3.43559e-07	7.32009
EEF1A2	LUAD	Upregulated	1.42181	5.64704	5.79305	6.82254e-08	3.64712e-07	7.25787
IGHD	LUAD	Upregulated	1.08186	8.83569	5.62571	1.4529e-07	7.39082e-07	6.51944
MMP7	LUAD	Upregulated	1.26882	7.96772	5.47997	2.78134e-07	1.3469e-06	5.88599
TMPRSS11E	LUAD	Upregulated	1.0039	5.81858	5.36586	4.59642e-07	2.14062e-06	5.39661
CXCL14	LUAD	Upregulated	1.46085	7.41649	5.36267	4.66105e-07	2.16991e-06	5.38302
PCP4	LUAD	Upregulated	1.19474	6.61757	5.2913	6.36323e-07	2.89603e-06	5.08006
TCN1	LUAD	Upregulated	1.01474	8.11371	5.19829	9.51479e-07	4.19043e-06	4.68888
CYP24A1	LUAD	Upregulated	1.07618	5.37348	5.13076	1.27124e-06	5.48381e-06	4.40743
IGFBP2	LUAD	Upregulated	1.05365	8.94221	4.90121	3.35013e-06	1.3304e-05	3.46786
LCN2	LUAD	Upregulated	1.18546	9.28914	4.72365	6.96649e-06	2.62929e-05	2.75996
TFPI2	LUAD	Upregulated	1.36758	7.69567	4.65926	9.04951e-06	3.35977e-05	2.50747
MUC5B	LUAD	Upregulated	1.21077	7.64792	4.32449	3.40456e-05	0.000115301	1.23284
IGHM	LUAD	Upregulated	1.14597	10.0499	4.27292	4.15276e-05	0.000138262	1.04241
MAGEA6	LUAD	Upregulated	1.24554	5.68388	4.01247	0.000110678	0.000344244	0.105803
FAM107A	LUAD	Downregulated	-3.3718	8.99518	-24.0275	2.7644e-45	3.42841e-41	92.6195
CD36	LUAD	Downregulated	-2.41698	8.2611	-22.4298	1.40812e-42	8.73178e-39	86.4643
CA4	LUAD	Downregulated	-2.55351	8.08208	-22.0115	7.55497e-42	3.04613e-38	84.8033
EDNRB	LUAD	Downregulated	-2.22749	8.78363	-21.9466	9.82465e-42	3.04613e-38	84.5435
CDH5	LUAD	Downregulated	-2.61957	8.0042	-21.8327	1.55859e-41	3.86594e-38	84.087
AGER	LUAD	Downregulated	-4.41747	9.4823	-21.503	5.98609e-41	1.23732e-37	82.7557
NPR1	LUAD	Downregulated	-1.18215	7.53376	-21.3877	9.61321e-41	1.70319e-37	82.287
HIGD1B	LUAD	Downregulated	-1.36397	8.57418	-21.3316	1.21095e-40	1.87728e-37	82.0585
TCF21	LUAD	Downregulated	-2.5301	7.356	-21.1506	2.55793e-40	3.52483e-37	81.3183
JAM2	LUAD	Downregulated	-1.55913	8.58306	-21.0619	3.69576e-40	4.58348e-37	80.954
PECAM1	LUAD	Downregulated	-1.81391	10.6673	-20.7566	1.32066e-39	1.3649e-36	79.693
STARD13	LUAD	Downregulated	-1.21982	8.18896	-20.7121	1.59149e-39	1.43953e-36	79.5083
GPM6A	LUAD	Downregulated	-2.83584	7.34325	-20.7072	1.62502e-39	1.43953e-36	79.4876
DUOX1	LUAD	Downregulated	-2.17652	7.60833	-20.4414	4.97715e-39	4.1151e-36	78.3789
VWF	LUAD	Downregulated	-2.25847	10.6017	-20.3763	6.55818e-39	5.08341e-36	78.1056
FHL1	LUAD	Downregulated	-2.55504	10.772	-20.2457	1.14144e-38	8.32714e-36	77.5566
FABP4	LUAD	Downregulated	-3.83854	8.89437	-20.226	1.24105e-38	8.55087e-36	77.4736
FOXF1	LUAD	Downregulated	-2.22806	8.32357	-20.0754	2.35959e-38	1.54019e-35	76.8369
AGTR1	LUAD	Downregulated	-1.6991	7.3543	-19.9965	3.30706e-38	2.01952e-35	76.5024
LDB2	LUAD	Downregulated	-2.21178	9.16925	-19.9887	3.41961e-38	2.01952e-35	76.4692
ABCA8	LUAD	Downregulated	-2.95991	7.83955	-19.9568	3.91968e-38	2.20963e-35	76.3339
RAMP2	LUAD	Downregulated	-1.76885	8.28093	-19.3682	4.99895e-37	2.69552e-34	73.81
RASIP1	LUAD	Downregulated	-1.5948	8.95697	-19.3237	6.06995e-37	3.13665e-34	73.6175
ACADL	LUAD	Downregulated	-1.51304	7.06458	-19.1995	1.04515e-36	5.1142e-34	73.0786
TGFBR3	LUAD	Downregulated	-2.4222	8.36735	-19.1937	1.07216e-36	5.1142e-34	73.0533
CLDN5	LUAD	Downregulated	-1.88828	9.20339	-19.0271	2.22938e-36	1.00056e-33	72.3271
KCNK3	LUAD	Downregulated	-2.04944	7.85917	-19.0241	2.25896e-36	1.00056e-33	72.3141
EPAS1	LUAD	Downregulated	-2.08743	11.9534	-18.8028	6.0041e-36	2.56768e-33	71.3443
SASH1	LUAD	Downregulated	-1.14652	10.3828	-18.6312	1.28715e-35	5.14943e-33	70.5876
ADARB1	LUAD	Downregulated	-1.89919	8.26822	-18.5596	1.7714e-35	6.8653e-33	70.2707
LRRN3	LUAD	Downregulated	-1.45954	7.80669	-18.5454	1.88711e-35	7.09211e-33	70.2079
ITIH5	LUAD	Downregulated	-1.13897	7.66845	-18.5209	2.10581e-35	7.68126e-33	70.0991
SPOCK2	LUAD	Downregulated	-2.03189	9.20702	-18.3952	3.69669e-35	1.30989e-32	69.5406
ADAMTSL3	LUAD	Downregulated	-1.99369	6.84048	-18.3568	4.3903e-35	1.51246e-32	69.3699
S1PR1	LUAD	Downregulated	-1.27745	8.19025	-18.3435	4.66161e-35	1.56252e-32	69.3104
TACC1	LUAD	Downregulated	-1.49806	11.2967	-18.1548	1.09016e-34	3.55793e-32	68.4671
GPM6B	LUAD	Downregulated	-2.22454	7.91219	-17.9801	2.40429e-34	7.64563e-32	67.6819
JCAD	LUAD	Downregulated	-1.87641	6.51866	-17.9435	2.83887e-34	8.80191e-32	67.5169
SLIT2	LUAD	Downregulated	-1.96687	9.57286	-17.87	3.96368e-34	1.189e-31	67.1855
AOC3	LUAD	Downregulated	-1.86864	8.98375	-17.8666	4.02661e-34	1.189e-31	67.1699
ARHGAP6	LUAD	Downregulated	-1.94018	6.98618	-17.8242	4.88464e-34	1.40882e-31	66.978
ADAMTS8	LUAD	Downregulated	-1.58154	6.41484	-17.7587	6.58322e-34	1.85557e-31	66.6817
STXBP6	LUAD	Downregulated	-1.40548	7.54106	-17.6971	8.72538e-34	2.40471e-31	66.402
CD93	LUAD	Downregulated	-1.74854	10.6625	-17.6858	9.18763e-34	2.47706e-31	66.3507
FXYD6	LUAD	Downregulated	-1.46266	8.84487	-17.647	1.09699e-33	2.89466e-31	66.1746
CAV1	LUAD	Downregulated	-2.4203	10.9839	-17.6332	1.16855e-33	3.01925e-31	66.1119
FHL5	LUAD	Downregulated	-1.19386	7.22522	-17.6107	1.29588e-33	3.25297e-31	66.0092
MMRN2	LUAD	Downregulated	-1.1713	7.9945	-17.6018	1.34976e-33	3.28231e-31	65.9687
TIE1	LUAD	Downregulated	-1.93103	8.29484	-17.5741	1.53278e-33	3.58145e-31	65.8424
SVEP1	LUAD	Downregulated	-1.19231	9.44317	-17.5703	1.55941e-33	3.58145e-31	65.8253
DPEP2	LUAD	Downregulated	-1.21744	7.70871	-17.5579	1.65108e-33	3.72303e-31	65.7686
LIMS2	LUAD	Downregulated	-1.6278	8.3289	-17.4172	3.15264e-33	6.85949e-31	65.1262
EMCN	LUAD	Downregulated	-1.80385	8.01355	-17.3963	3.47234e-33	7.42481e-31	65.0302
RAI2	LUAD	Downregulated	-1.47061	7.26858	-17.3916	3.54784e-33	7.45768e-31	65.0089
FCN3	LUAD	Downregulated	-3.5031	9.58055	-17.1268	1.20829e-32	2.49753e-30	63.7915
FXYD1	LUAD	Downregulated	-1.48808	8.02745	-17.1073	1.32337e-32	2.69056e-30	63.7011
CLDN18	LUAD	Downregulated	-3.44641	10.097	-17.0707	1.56861e-32	3.13774e-30	63.5322
RGCC	LUAD	Downregulated	-2.24336	10.8337	-16.983	2.35945e-32	4.64474e-30	63.1267
C14orf132	LUAD	Downregulated	-1.51403	8.65186	-16.9194	3.17583e-32	6.15417e-30	62.8314
TBX2	LUAD	Downregulated	-1.54168	9.31963	-16.9076	3.35503e-32	6.4014e-30	62.7769
CAT	LUAD	Downregulated	-1.37353	11.4986	-16.901	3.46103e-32	6.50359e-30	62.746
TNNC1	LUAD	Downregulated	-2.89798	6.99578	-16.6494	1.12603e-31	2.05367e-29	61.5737
FEZ1	LUAD	Downregulated	-1.4525	8.84849	-16.6173	1.30963e-31	2.35392e-29	61.4236
CRYAB	LUAD	Downregulated	-1.26419	8.24599	-16.5285	1.99039e-31	3.52639e-29	61.0076
CLIC5	LUAD	Downregulated	-3.08355	9.29605	-16.4751	2.56122e-31	4.41171e-29	60.757
EMP2	LUAD	Downregulated	-2.02716	10.6102	-16.4581	2.77597e-31	4.71611e-29	60.677
ADIRF	LUAD	Downregulated	-2.70546	8.55215	-16.4421	2.99386e-31	5.01755e-29	60.6019
GPX3	LUAD	Downregulated	-2.11088	11.795	-16.3716	4.18041e-31	6.82178e-29	60.2701
TNS1	LUAD	Downregulated	-1.65818	11.2854	-16.297	5.9563e-31	9.5935e-29	59.9182
ITM2A	LUAD	Downregulated	-1.27762	9.66774	-16.2386	7.86099e-31	1.2499e-28	59.6424
LYVE1	LUAD	Downregulated	-1.23066	8.61262	-16.1626	1.12894e-30	1.77229e-28	59.2826
FAM189A2	LUAD	Downregulated	-1.31001	8.16313	-16.0358	2.06843e-30	3.20658e-28	58.6807
ADH1B	LUAD	Downregulated	-3.3469	9.44277	-15.9613	2.95434e-30	4.41443e-28	58.3263
SESN1	LUAD	Downregulated	-1.19539	9.2313	-15.9391	3.28623e-30	4.85188e-28	58.2205
PDZD2	LUAD	Downregulated	-2.25984	7.71081	-15.9084	3.80689e-30	5.52843e-28	58.0742
MFAP4	LUAD	Downregulated	-2.1114	9.18145	-15.9069	3.83362e-30	5.52843e-28	58.0673
RAMP3	LUAD	Downregulated	-1.89776	9.41386	-15.9016	3.93284e-30	5.60632e-28	58.0419
SPTBN1	LUAD	Downregulated	-1.31509	11.4236	-15.8984	3.99459e-30	5.62965e-28	58.0264
CAV2	LUAD	Downregulated	-2.4641	9.52284	-15.8275	5.6144e-30	7.82357e-28	57.688
KLF2	LUAD	Downregulated	-1.92436	9.83722	-15.786	6.85371e-30	9.34062e-28	57.4897
TMEM100	LUAD	Downregulated	-3.57031	8.50365	-15.7016	1.02918e-29	1.38738e-27	57.0855
METTL7A	LUAD	Downregulated	-1.68517	10.1483	-15.6721	1.18662e-29	1.56559e-27	56.9439
PIP5K1B	LUAD	Downregulated	-1.76377	8.12898	-15.6129	1.57967e-29	2.04073e-27	56.6595
MACF1	LUAD	Downregulated	-1.29331	11.2847	-15.6059	1.63349e-29	2.08851e-27	56.6261
SYNM	LUAD	Downregulated	-1.1899	8.37154	-15.6032	1.65534e-29	2.09485e-27	56.6129
CD34	LUAD	Downregulated	-1.04982	8.92288	-15.5585	2.05521e-29	2.57462e-27	56.3978
ERG	LUAD	Downregulated	-1.70589	7.67247	-15.4902	2.8611e-29	3.5132e-27	56.0688
DIAPH2	LUAD	Downregulated	-1.00704	8.42684	-15.4372	3.69869e-29	4.49717e-27	55.8135
LRRC32	LUAD	Downregulated	-1.14201	9.71377	-15.3972	4.49235e-29	5.3787e-27	55.6202
ADGRL2	LUAD	Downregulated	-1.92298	8.03147	-15.3964	4.51044e-29	5.3787e-27	55.6162
TMEM204	LUAD	Downregulated	-1.56459	8.94842	-15.3742	5.02373e-29	5.93375e-27	55.509
HEG1	LUAD	Downregulated	-1.51968	9.576	-15.3101	6.863e-29	8.02971e-27	55.1988
LPL	LUAD	Downregulated	-2.38926	9.99902	-15.2392	9.69413e-29	1.11321e-26	54.8553
RASL12	LUAD	Downregulated	-1.27334	7.79611	-15.1717	1.34781e-28	1.5196e-26	54.5276
COX7A1	LUAD	Downregulated	-1.44604	8.16918	-15.1673	1.37725e-28	1.53879e-26	54.5061
KANK3	LUAD	Downregulated	-1.08951	7.44547	-15.1501	1.49819e-28	1.65898e-26	54.4224
PTPRB	LUAD	Downregulated	-1.47619	7.79646	-15.1312	1.64352e-28	1.8038e-26	54.3304
FBLN5	LUAD	Downregulated	-1.51894	9.37405	-15.1166	1.76483e-28	1.91596e-26	54.2595
ENG	LUAD	Downregulated	-1.37575	9.16813	-15.1152	1.77662e-28	1.91596e-26	54.2529
CHRDL1	LUAD	Downregulated	-2.00151	7.76005	-15.0788	2.12347e-28	2.27028e-26	54.0755
CFD	LUAD	Downregulated	-2.15852	9.29803	-15.0739	2.17496e-28	2.30545e-26	54.0517
HOXA5	LUAD	Downregulated	-1.40246	8.98972	-15.0307	2.68735e-28	2.82445e-26	53.8413
FMO2	LUAD	Downregulated	-2.46807	10.2939	-14.9664	3.68535e-28	3.80224e-26	53.5272
DENND3	LUAD	Downregulated	-1.04898	8.6431	-14.868	5.97786e-28	6.07684e-26	53.0462
THBD	LUAD	Downregulated	-1.88174	9.25551	-14.7943	8.59449e-28	8.55595e-26	52.6851
PDLIM2	LUAD	Downregulated	-1.47907	8.77131	-14.7936	8.62356e-28	8.55595e-26	52.6817
LRRC36	LUAD	Downregulated	-1.17182	8.20773	-14.691	1.43059e-27	1.38611e-25	52.1782
SEMA5A	LUAD	Downregulated	-1.14992	8.22219	-14.6293	1.94143e-27	1.84717e-25	51.8745
SRPX	LUAD	Downregulated	-1.86619	8.45718	-14.6194	2.03844e-27	1.91521e-25	51.826
GATA2	LUAD	Downregulated	-1.3531	7.56804	-14.5694	2.61122e-27	2.43491e-25	51.5797
SLC27A3	LUAD	Downregulated	-1.12416	8.84252	-14.566	2.65617e-27	2.45835e-25	51.5627
CDO1	LUAD	Downregulated	-1.31513	6.7546	-14.5101	3.50519e-27	3.19642e-25	51.2869
WFS1	LUAD	Downregulated	-1.25205	9.31616	-14.4943	3.78983e-27	3.43076e-25	51.2092
DOCK4	LUAD	Downregulated	-1.85193	8.75479	-14.4806	4.05764e-27	3.62035e-25	51.1413
ARHGEF6	LUAD	Downregulated	-1.03076	9.15477	-14.4634	4.42011e-27	3.91559e-25	51.0562
LMO2	LUAD	Downregulated	-1.55374	8.45476	-14.4493	4.73942e-27	4.16867e-25	50.9868
KL	LUAD	Downregulated	-1.21995	5.64182	-14.4172	5.56086e-27	4.85674e-25	50.8278
CAVIN2	LUAD	Downregulated	-2.25911	7.83227	-14.4024	5.98406e-27	5.18981e-25	50.7548
DLC1	LUAD	Downregulated	-2.2454	10.2556	-14.3834	6.57755e-27	5.66491e-25	50.6608
SNRK	LUAD	Downregulated	-1.21807	9.57643	-14.3702	7.02578e-27	5.96806e-25	50.5952
GATA6	LUAD	Downregulated	-1.83654	7.39554	-14.358	7.46295e-27	6.2963e-25	50.5351
ANGPT1	LUAD	Downregulated	-1.44252	8.19999	-14.3394	8.18863e-27	6.86185e-25	50.4428
TBX3	LUAD	Downregulated	-1.55723	7.9618	-14.3357	8.34185e-27	6.94333e-25	50.4244
OLFML1	LUAD	Downregulated	-1.13237	8.34323	-14.321	8.97514e-27	7.3715e-25	50.3516
FRY	LUAD	Downregulated	-1.94567	8.6324	-14.2861	1.06784e-26	8.71276e-25	50.1788
KLF4	LUAD	Downregulated	-2.21986	9.68345	-14.1917	1.71115e-26	1.38704e-24	49.7097
P3H2	LUAD	Downregulated	-1.3975	8.58462	-14.1516	2.09117e-26	1.68407e-24	49.5102
DNASE1L3	LUAD	Downregulated	-1.30497	6.81259	-14.1497	2.11092e-26	1.68901e-24	49.5008
DACH1	LUAD	Downregulated	-1.44287	6.42437	-14.142	2.19326e-26	1.73118e-24	49.4628
BCHE	LUAD	Downregulated	-1.65198	6.6677	-14.1372	2.24734e-26	1.75292e-24	49.4385
SOSTDC1	LUAD	Downregulated	-2.29241	7.28663	-14.1145	2.51776e-26	1.95158e-24	49.3255
LHFPL6	LUAD	Downregulated	-1.64105	9.18951	-14.1125	2.54235e-26	1.9584e-24	49.3158
LINC00312	LUAD	Downregulated	-1.16864	8.29559	-14.1016	2.68607e-26	2.04733e-24	49.2611
ADRB2	LUAD	Downregulated	-1.55969	9.04723	-14.1012	2.69081e-26	2.04733e-24	49.2594
DPYSL2	LUAD	Downregulated	-1.53806	10.8206	-14.054	3.40913e-26	2.56242e-24	49.024
CTNNAL1	LUAD	Downregulated	-1.42791	9.33398	-14.0412	3.63396e-26	2.71496e-24	48.9605
PID1	LUAD	Downregulated	-1.53584	7.50505	-13.9946	4.59247e-26	3.41053e-24	48.7276
ZBTB16	LUAD	Downregulated	-2.25853	8.24945	-13.9688	5.22687e-26	3.85855e-24	48.5989
INPP5A	LUAD	Downregulated	-1.10491	9.27426	-13.9359	6.16428e-26	4.52364e-24	48.4348
CYP4B1	LUAD	Downregulated	-3.7098	8.73107	-13.9073	7.11995e-26	5.19422e-24	48.2914
SPARCL1	LUAD	Downregulated	-1.5334	11.6704	-13.8937	7.62369e-26	5.46526e-24	48.2234
CPB2	LUAD	Downregulated	-2.13965	8.26536	-13.8817	8.09618e-26	5.73765e-24	48.1635
GIMAP6	LUAD	Downregulated	-1.91016	8.11256	-13.8705	8.56761e-26	5.99078e-24	48.1072
GHR	LUAD	Downregulated	-1.45538	6.06483	-13.8591	9.07129e-26	6.25012e-24	48.0504
WIF1	LUAD	Downregulated	-3.68671	7.94186	-13.8464	9.67075e-26	6.62633e-24	47.9868
AHNAK	LUAD	Downregulated	-1.35163	11.4079	-13.8363	1.0177e-25	6.93492e-24	47.936
SYNC	LUAD	Downregulated	-1.17188	5.78294	-13.8166	1.12397e-25	7.61719e-24	47.8372
KANK2	LUAD	Downregulated	-1.2206	9.85322	-13.8079	1.17419e-25	7.91428e-24	47.7937
TSPAN7	LUAD	Downregulated	-1.80471	9.02314	-13.7891	1.29063e-25	8.60559e-24	47.6996
TGFBR2	LUAD	Downregulated	-1.43081	10.6609	-13.7628	1.47384e-25	9.77461e-24	47.5676
VIPR1	LUAD	Downregulated	-1.93067	9.11276	-13.7585	1.50627e-25	9.93657e-24	47.5459
ANOS1	LUAD	Downregulated	-2.05501	9.63444	-13.7446	1.61506e-25	1.05708e-23	47.4766
TRPV2	LUAD	Downregulated	-1.04338	7.66471	-13.7313	1.72727e-25	1.12155e-23	47.4097
CAVIN1	LUAD	Downregulated	-1.29564	10.2823	-13.7225	1.80576e-25	1.16641e-23	47.3655
LIMCH1	LUAD	Downregulated	-1.73932	10.5341	-13.7126	1.89862e-25	1.22004e-23	47.3156
EML1	LUAD	Downregulated	-1.20704	7.16919	-13.701	2.01316e-25	1.28697e-23	47.2574
WFDC1	LUAD	Downregulated	-1.2873	8.95562	-13.6332	2.83606e-25	1.7764e-23	46.9164
SEMA3G	LUAD	Downregulated	-1.57959	8.02363	-13.6303	2.8773e-25	1.79318e-23	46.902
PCDH17	LUAD	Downregulated	-1.42143	9.59572	-13.5947	3.44462e-25	2.13601e-23	46.723
MYH11	LUAD	Downregulated	-1.57599	11.1019	-13.4733	6.37179e-25	3.91203e-23	46.1111
CBX7	LUAD	Downregulated	-1.22996	9.2812	-13.4022	9.14239e-25	5.47748e-23	45.7519
SYNPO	LUAD	Downregulated	-1.03019	9.36578	-13.3974	9.36708e-25	5.58512e-23	45.7278
GAS6	LUAD	Downregulated	-1.01457	11.0921	-13.3667	1.09485e-24	6.49683e-23	45.5726
HSPB8	LUAD	Downregulated	-1.43418	8.95013	-13.3422	1.23982e-24	7.32203e-23	45.4488
P2RY14	LUAD	Downregulated	-1.49218	6.74619	-13.3375	1.27039e-24	7.46698e-23	45.4246
SMAD6	LUAD	Downregulated	-1.71738	7.58734	-13.3226	1.37027e-24	8.01606e-23	45.3493
CRTAC1	LUAD	Downregulated	-1.20597	8.54105	-13.2631	1.85445e-24	1.06476e-22	45.0483
MEIS1	LUAD	Downregulated	-1.08315	8.17728	-13.2463	2.02088e-24	1.14968e-22	44.9628
MT1M	LUAD	Downregulated	-2.55057	8.40562	-13.2156	2.3622e-24	1.32561e-22	44.8075
GDF10	LUAD	Downregulated	-1.14762	7.85532	-13.2116	2.41156e-24	1.34721e-22	44.787
ADGRE5	LUAD	Downregulated	-1.17194	8.91607	-13.1851	2.75987e-24	1.53488e-22	44.6527
LMOD1	LUAD	Downregulated	-1.2555	8.59245	-13.1638	3.07594e-24	1.70303e-22	44.5449
FERMT2	LUAD	Downregulated	-1.27472	10.2151	-13.1608	3.1244e-24	1.72217e-22	44.5293
GMFG	LUAD	Downregulated	-1.23105	8.91866	-13.0585	5.26771e-24	2.87798e-22	44.0096
HBB	LUAD	Downregulated	-2.57699	11.6217	-13.056	5.33479e-24	2.90184e-22	43.9971
CLIC3	LUAD	Downregulated	-2.03259	7.64716	-13.0304	6.08038e-24	3.26445e-22	43.8669
MYH10	LUAD	Downregulated	-1.40682	10.7594	-12.9663	8.44228e-24	4.49361e-22	43.5404
HYAL1	LUAD	Downregulated	-1.33573	8.32383	-12.9606	8.69209e-24	4.60681e-22	43.5114
EPB41L2	LUAD	Downregulated	-1.09227	8.81336	-12.9538	9.00121e-24	4.75034e-22	43.4766
NEDD4L	LUAD	Downregulated	-1.45649	8.98934	-12.9433	9.497e-24	4.94881e-22	43.4233
SFTPD	LUAD	Downregulated	-2.71663	11.1129	-12.9305	1.01429e-23	5.26325e-22	43.3578
PALMD	LUAD	Downregulated	-1.29491	7.25514	-12.9189	1.07641e-23	5.49368e-22	43.2987
CACNA2D2	LUAD	Downregulated	-2.09511	9.26025	-12.8374	1.6349e-23	8.1758e-22	42.8829
STOM	LUAD	Downregulated	-1.06033	11.0426	-12.8253	1.73931e-23	8.66301e-22	42.8213
DES	LUAD	Downregulated	-1.41745	6.87422	-12.7965	2.01629e-23	9.92305e-22	42.6743
SLCO2A1	LUAD	Downregulated	-1.54628	9.37363	-12.7883	2.10342e-23	1.03109e-21	42.6322
GNG11	LUAD	Downregulated	-1.7135	8.40377	-12.712	3.11328e-23	1.52012e-21	42.2421
A2M	LUAD	Downregulated	-1.35807	12.6668	-12.7099	3.1472e-23	1.53065e-21	42.2314
C1orf115	LUAD	Downregulated	-1.3039	8.6035	-12.6932	3.42821e-23	1.66081e-21	42.1463
LAMP3	LUAD	Downregulated	-2.2256	10.7274	-12.6251	4.86872e-23	2.33135e-21	41.7973
AQP4	LUAD	Downregulated	-2.26563	7.97682	-12.5873	5.91375e-23	2.82086e-21	41.6039
SLC39A8	LUAD	Downregulated	-1.96264	9.91534	-12.5596	6.82068e-23	3.22863e-21	41.4619
PLPP3	LUAD	Downregulated	-1.29375	10.9353	-12.5553	6.97275e-23	3.28806e-21	41.44
CAPN3	LUAD	Downregulated	-1.18038	7.71283	-12.5435	7.41088e-23	3.46829e-21	41.3794
CRIM1	LUAD	Downregulated	-1.47551	8.78266	-12.4751	1.05486e-22	4.84531e-21	41.0282
ZNF423	LUAD	Downregulated	-1.12072	7.31388	-12.4391	1.27e-22	5.79065e-21	40.8435
PTGDS	LUAD	Downregulated	-1.6467	11.1245	-12.4177	1.41881e-22	6.42193e-21	40.7333
ABCA3	LUAD	Downregulated	-2.09606	9.32017	-12.4105	1.47268e-22	6.64152e-21	40.6962
PLLP	LUAD	Downregulated	-1.32926	8.79334	-12.3798	1.72588e-22	7.72721e-21	40.5384
SH3BP5	LUAD	Downregulated	-1.0157	9.84011	-12.3098	2.47766e-22	1.09742e-20	40.1787
MARCO	LUAD	Downregulated	-2.34417	9.02694	-12.2869	2.78914e-22	1.22663e-20	40.0609
PLA2G1B	LUAD	Downregulated	-2.00794	7.66523	-12.2738	2.98535e-22	1.30367e-20	39.9933
SELENBP1	LUAD	Downregulated	-1.78296	9.75711	-12.1956	4.47734e-22	1.90818e-20	39.5901
GPC3	LUAD	Downregulated	-1.9217	8.18439	-12.164	5.2736e-22	2.2246e-20	39.4273
IL33	LUAD	Downregulated	-1.71333	6.65984	-12.084	7.98684e-22	3.3128e-20	39.0144
LMCD1	LUAD	Downregulated	-1.17178	9.09295	-12.0225	1.09862e-21	4.5266e-20	38.6973
DST	LUAD	Downregulated	-1.34206	10.2076	-11.9973	1.25257e-21	5.08846e-20	38.5668
KAZN	LUAD	Downregulated	-1.21969	8.61327	-11.9766	1.39488e-21	5.61667e-20	38.4598
RRAS	LUAD	Downregulated	-1.0382	9.34755	-11.9713	1.43401e-21	5.75554e-20	38.4323
PKIG	LUAD	Downregulated	-1.07494	9.65796	-11.9324	1.75557e-21	6.9784e-20	38.231
FGR	LUAD	Downregulated	-1.12543	8.4226	-11.9308	1.76951e-21	7.01133e-20	38.2232
TPPP3	LUAD	Downregulated	-1.66846	8.24345	-11.9021	2.05428e-21	8.08801e-20	38.0748
SECISBP2L	LUAD	Downregulated	-1.32373	8.59591	-11.8126	3.27325e-21	1.26859e-19	37.6114
HLX	LUAD	Downregulated	-1.0569	7.22744	-11.7998	3.49931e-21	1.35198e-19	37.545
PGC	LUAD	Downregulated	-2.26224	9.95681	-11.7262	5.13521e-21	1.95359e-19	37.1635
PDK4	LUAD	Downregulated	-1.27348	7.07076	-11.7139	5.47408e-21	2.0698e-19	37.1
ID4	LUAD	Downregulated	-1.75778	8.66916	-11.7117	5.53816e-21	2.08767e-19	37.0884
CALCRL	LUAD	Downregulated	-1.0705	9.25899	-11.7082	5.64134e-21	2.12012e-19	37.07
PODXL	LUAD	Downregulated	-1.15467	9.03038	-11.6811	6.49741e-21	2.41985e-19	36.9295
VSIG4	LUAD	Downregulated	-1.58396	10.0212	-11.5658	1.18561e-20	4.31199e-19	36.3314
HBEGF	LUAD	Downregulated	-1.42352	9.30575	-11.4204	2.53442e-20	8.95494e-19	35.5759
FGFR2	LUAD	Downregulated	-1.07771	9.26137	-11.3795	3.13897e-20	1.09661e-18	35.3632
HYAL2	LUAD	Downregulated	-1.05362	9.18135	-11.3443	3.77334e-20	1.31084e-18	35.1802
PCOLCE2	LUAD	Downregulated	-1.54752	5.8109	-11.3039	4.66354e-20	1.59849e-18	34.9696
TMEM47	LUAD	Downregulated	-1.64787	9.41515	-11.2664	5.67462e-20	1.92813e-18	34.7745
HSD17B6	LUAD	Downregulated	-1.66925	8.74741	-11.2548	6.03127e-20	2.0326e-18	34.7138
KLF9	LUAD	Downregulated	-1.40361	8.85132	-11.2207	7.20827e-20	2.41613e-18	34.5366
PMP22	LUAD	Downregulated	-1.09607	11.1342	-11.1693	9.43512e-20	3.07124e-18	34.2689
MAOA	LUAD	Downregulated	-1.57752	10.7405	-11.1468	1.06159e-19	3.43756e-18	34.1517
NEBL	LUAD	Downregulated	-1.30649	9.74618	-11.1232	1.20168e-19	3.83118e-18	34.0285
SLC1A1	LUAD	Downregulated	-1.93709	8.74001	-11.1141	1.26036e-19	4.00793e-18	33.9811
ARHGAP44	LUAD	Downregulated	-1.07606	6.22701	-11.0894	1.43425e-19	4.52609e-18	33.8526
HLF	LUAD	Downregulated	-1.19498	7.57825	-11.0813	1.49664e-19	4.69908e-18	33.8102
SOBP	LUAD	Downregulated	-1.16752	7.40643	-11.0677	1.60715e-19	5.02064e-18	33.7394
SERPING1	LUAD	Downregulated	-1.18975	10.5861	-11.062	1.65582e-19	5.15968e-18	33.7098
C7	LUAD	Downregulated	-1.77557	9.44046	-11.0534	1.73233e-19	5.34437e-18	33.6649
ALDH2	LUAD	Downregulated	-1.00229	11.2724	-11.036	1.89783e-19	5.79727e-18	33.5741
LDLR	LUAD	Downregulated	-1.38946	9.73749	-10.976	2.60076e-19	7.75352e-18	33.2609
CA2	LUAD	Downregulated	-1.66988	8.20784	-10.8869	4.14996e-19	1.20816e-17	32.7964
FOXF2	LUAD	Downregulated	-1.0534	8.84232	-10.878	4.35003e-19	1.25755e-17	32.7496
ADAMTS1	LUAD	Downregulated	-1.88116	8.65056	-10.859	4.80523e-19	1.37632e-17	32.6507
PPP1R15A	LUAD	Downregulated	-1.07188	9.39587	-10.7701	7.66456e-19	2.1409e-17	32.1866
AK1	LUAD	Downregulated	-1.32565	9.16981	-10.7669	7.79212e-19	2.17164e-17	32.1702
NRN1	LUAD	Downregulated	-1.19625	7.91198	-10.7462	8.69024e-19	2.41111e-17	32.0617
WASF3	LUAD	Downregulated	-1.22229	8.4	-10.7406	8.94667e-19	2.4657e-17	32.0328
SFTPC	LUAD	Downregulated	-2.98955	13.3907	-10.7174	1.01083e-18	2.77352e-17	31.9115
ITGA8	LUAD	Downregulated	-1.24913	8.64721	-10.6591	1.37295e-18	3.73406e-17	31.6072
ETS2	LUAD	Downregulated	-1.33205	9.59495	-10.6534	1.41499e-18	3.83159e-17	31.5772
RCAN1	LUAD	Downregulated	-1.19426	8.83941	-10.643	1.49467e-18	4.02101e-17	31.5228
COLEC12	LUAD	Downregulated	-1.13732	9.19081	-10.6196	1.69045e-18	4.4893e-17	31.4004
TIMP3	LUAD	Downregulated	-1.39055	10.9151	-10.5997	1.87614e-18	4.92963e-17	31.2969
SLC6A4	LUAD	Downregulated	-1.57214	8.66853	-10.5745	2.14252e-18	5.60581e-17	31.1649
NPR3	LUAD	Downregulated	-1.05384	9.03843	-10.4959	3.2374e-18	8.36463e-17	30.7547
MYLK	LUAD	Downregulated	-1.30263	10.2666	-10.4908	3.32618e-18	8.57616e-17	30.7279
MYL9	LUAD	Downregulated	-1.42182	9.92967	-10.4892	3.35401e-18	8.62997e-17	30.7196
F8	LUAD	Downregulated	-1.17145	8.58845	-10.4498	4.12646e-18	1.05085e-16	30.5136
PLSCR4	LUAD	Downregulated	-1.31253	9.00955	-10.3811	5.92199e-18	1.47776e-16	30.1547
DOCK9	LUAD	Downregulated	-1.18853	8.93819	-10.3778	6.02453e-18	1.50033e-16	30.1376
LAMA4	LUAD	Downregulated	-1.17709	8.4949	-10.3564	6.74171e-18	1.66888e-16	30.0259
PTGER4	LUAD	Downregulated	-1.4236	8.72749	-10.3341	7.58274e-18	1.85852e-16	29.9091
TCF4	LUAD	Downregulated	-1.00341	10.6055	-10.3031	8.9234e-18	2.16148e-16	29.7473
CES1	LUAD	Downregulated	-1.89633	9.55968	-10.2278	1.32606e-17	3.11124e-16	29.3538
CDKN1C	LUAD	Downregulated	-1.17815	8.51974	-10.2213	1.37255e-17	3.20571e-16	29.3196
ZBED2	LUAD	Downregulated	-1.3077	7.65667	-10.199	1.54279e-17	3.56306e-16	29.2034
NDNF	LUAD	Downregulated	-1.54722	9.93196	-10.195	1.57581e-17	3.62244e-16	29.1824
ADGRL4	LUAD	Downregulated	-1.01416	7.57672	-10.1843	1.66673e-17	3.8138e-16	29.1267
RUFY2	LUAD	Downregulated	-1.02241	7.67653	-10.0968	2.64074e-17	5.88422e-16	28.6696
PTCH1	LUAD	Downregulated	-1.22438	6.53711	-10.0967	2.64273e-17	5.88422e-16	28.6688
C5AR1	LUAD	Downregulated	-1.17429	8.90881	-10.0782	2.912e-17	6.46057e-16	28.5724
MME	LUAD	Downregulated	-1.15552	9.25157	-10.0416	3.53055e-17	7.72239e-16	28.3811
KAT2B	LUAD	Downregulated	-1.00807	7.62207	-10.0408	3.54585e-17	7.7422e-16	28.3768
NEDD9	LUAD	Downregulated	-1.46499	9.52226	-10.027	3.81215e-17	8.26543e-16	28.3049
ADCY9	LUAD	Downregulated	-1.07703	8.48708	-9.97401	5.03731e-17	1.07157e-15	28.0282
KLF6	LUAD	Downregulated	-1.19498	10.3465	-9.9573	5.4997e-17	1.15999e-15	27.9409
FABP5	LUAD	Downregulated	-1.52334	9.95744	-9.91432	6.89393e-17	1.4418e-15	27.7166
EFEMP1	LUAD	Downregulated	-1.40226	10.8419	-9.89739	7.53551e-17	1.56804e-15	27.6282
EFNB2	LUAD	Downregulated	-1.20568	9.83427	-9.86649	8.86456e-17	1.81716e-15	27.4669
PAPSS2	LUAD	Downregulated	-1.2281	9.94304	-9.85308	9.512e-17	1.9339e-15	27.3969
SYNE1	LUAD	Downregulated	-1.05571	8.85533	-9.80945	1.1963e-16	2.40074e-15	27.1693
CNN1	LUAD	Downregulated	-1.03431	8.07757	-9.79349	1.30098e-16	2.594e-15	27.086
SOCS2	LUAD	Downregulated	-1.35801	8.76434	-9.78281	1.37602e-16	2.73923e-15	27.0303
DNAJB4	LUAD	Downregulated	-1.02349	7.46387	-9.77719	1.41727e-16	2.81232e-15	27.001
ZEB2	LUAD	Downregulated	-1.14814	6.74875	-9.7539	1.60177e-16	3.1532e-15	26.8795
AQP1	LUAD	Downregulated	-1.84756	10.7692	-9.72489	1.86541e-16	3.60917e-15	26.7282
NRGN	LUAD	Downregulated	-1.13447	8.98146	-9.70885	2.02931e-16	3.8959e-15	26.6446
CD52	LUAD	Downregulated	-1.29209	10.4425	-9.68802	2.26393e-16	4.31295e-15	26.536
EOGT	LUAD	Downregulated	-1.03469	6.21457	-9.66939	2.49665e-16	4.72004e-15	26.4389
RPS6KA2	LUAD	Downregulated	-1.18313	9.14958	-9.59331	3.72227e-16	6.9419e-15	26.0424
ALDH1A1	LUAD	Downregulated	-1.79185	8.42469	-9.58823	3.82294e-16	7.08895e-15	26.0159
IL7R	LUAD	Downregulated	-1.4053	10.4462	-9.57739	4.04657e-16	7.46001e-15	25.9595
SLC15A2	LUAD	Downregulated	-1.11047	7.91465	-9.5486	4.70664e-16	8.62212e-15	25.8095
ID3	LUAD	Downregulated	-1.08291	8.46005	-9.52423	5.34846e-16	9.72605e-15	25.6827
ECM2	LUAD	Downregulated	-1.03314	8.39864	-9.48785	6.47308e-16	1.15676e-14	25.4933
MRC1	LUAD	Downregulated	-1.57206	10.2102	-9.47067	7.08342e-16	1.25977e-14	25.4038
WWTR1	LUAD	Downregulated	-1.00999	9.18957	-9.47049	7.09013e-16	1.25977e-14	25.4029
APOLD1	LUAD	Downregulated	-1.35847	8.11337	-9.46762	7.19753e-16	1.27702e-14	25.388
LMO7	LUAD	Downregulated	-1.05636	7.03959	-9.46634	7.24597e-16	1.28195e-14	25.3813
HEY1	LUAD	Downregulated	-1.2445	9.67374	-9.44854	7.95493e-16	1.39746e-14	25.2887
OGN	LUAD	Downregulated	-1.03089	5.59156	-9.41112	9.67868e-16	1.67551e-14	25.0941
ACKR1	LUAD	Downregulated	-1.3798	8.65873	-9.40565	9.96025e-16	1.71565e-14	25.0656
RAPGEF5	LUAD	Downregulated	-1.02488	9.12861	-9.40383	1.00558e-15	1.72971e-14	25.0561
MEIS2	LUAD	Downregulated	-1.10489	7.99875	-9.40027	1.02449e-15	1.75675e-14	25.0376
SLK	LUAD	Downregulated	-1.02693	8.38134	-9.40008	1.02555e-15	1.75675e-14	25.0366
FBLN1	LUAD	Downregulated	-1.44266	9.56501	-9.29609	1.76818e-15	2.91609e-14	24.4962
PCYOX1	LUAD	Downregulated	-1.18524	6.39088	-9.25123	2.23623e-15	3.63959e-14	24.2632
ALOX5	LUAD	Downregulated	-1.44711	9.4048	-9.21231	2.74125e-15	4.38105e-14	24.0612
COL4A3	LUAD	Downregulated	-1.77352	8.85605	-9.17196	3.3852e-15	5.34137e-14	23.8519
MSR1	LUAD	Downregulated	-1.29493	7.29578	-9.14927	3.81167e-15	5.96874e-14	23.7342
OLR1	LUAD	Downregulated	-1.56392	7.69539	-9.12383	4.35364e-15	6.78315e-14	23.6024
PLAGL1	LUAD	Downregulated	-1.28969	8.38983	-9.084	5.36084e-15	8.24877e-14	23.396
RBP4	LUAD	Downregulated	-1.48739	7.10273	-9.07399	5.6486e-15	8.68078e-14	23.3441
CAMK2N1	LUAD	Downregulated	-1.44959	9.90776	-9.03793	6.81878e-15	1.03382e-13	23.1574
SLPI	LUAD	Downregulated	-1.81406	11.7932	-9.03017	7.10043e-15	1.06998e-13	23.1173
MYRF	LUAD	Downregulated	-1.00468	8.8023	-9.02676	7.228e-15	1.08788e-13	23.0996
ABLIM1	LUAD	Downregulated	-1.04869	10.022	-8.94926	1.08292e-14	1.60267e-13	22.6988
BMP2	LUAD	Downregulated	-1.34582	8.56688	-8.89144	1.46379e-14	2.12079e-13	22.4
FOSB	LUAD	Downregulated	-2.25287	9.79865	-8.84915	1.82437e-14	2.62444e-13	22.1817
FLRT3	LUAD	Downregulated	-1.6134	8.8735	-8.79345	2.4378e-14	3.44346e-13	21.8944
ACP5	LUAD	Downregulated	-1.13134	10.1933	-8.73801	3.25209e-14	4.51146e-13	21.6088
ZFP36	LUAD	Downregulated	-1.15009	11.386	-8.68896	4.19574e-14	5.71192e-13	21.3563
PHACTR2	LUAD	Downregulated	-1.0055	9.57612	-8.65292	5.05877e-14	6.85389e-13	21.171
CPA3	LUAD	Downregulated	-1.35451	10.0422	-8.65279	5.06222e-14	6.85389e-13	21.1703
KCTD12	LUAD	Downregulated	-1.00986	10.2134	-8.60136	6.60981e-14	8.80504e-13	20.906
PROS1	LUAD	Downregulated	-1.16833	8.66488	-8.56193	8.10786e-14	1.06181e-12	20.7037
ARHGAP29	LUAD	Downregulated	-1.05065	9.95043	-8.37506	2.1304e-13	2.66881e-12	19.7469
ADGRF5	LUAD	Downregulated	-1.51047	10.8174	-8.37102	2.17519e-13	2.71943e-12	19.7263
CADM1	LUAD	Downregulated	-1.42309	10.286	-8.3551	2.3614e-13	2.93742e-12	19.645
ANXA3	LUAD	Downregulated	-1.46999	8.90011	-8.34755	2.45515e-13	3.04488e-12	19.6064
PCDH9	LUAD	Downregulated	-1.09841	8.10811	-8.33025	2.68409e-13	3.29756e-12	19.5182
CXCL3	LUAD	Downregulated	-1.48791	6.80871	-8.32909	2.7002e-13	3.31235e-12	19.5123
ETV1	LUAD	Downregulated	-1.38164	8.58064	-8.32625	2.74011e-13	3.35799e-12	19.4977
EDN1	LUAD	Downregulated	-1.19931	9.13143	-8.24711	4.11831e-13	4.92054e-12	19.0944
C4BPA	LUAD	Downregulated	-1.64245	10.6634	-8.22819	4.53905e-13	5.40762e-12	18.9981
S100A4	LUAD	Downregulated	-1.16819	11.1099	-8.19717	5.32356e-13	6.27592e-12	18.8403
GGTLC1	LUAD	Downregulated	-1.11627	8.72376	-8.19666	5.33745e-13	6.28633e-12	18.8378
MECOM	LUAD	Downregulated	-1.05827	9.06541	-8.17733	5.89463e-13	6.90323e-12	18.7395
COL4A5	LUAD	Downregulated	-1.01617	7.04769	-8.1709	6.09242e-13	7.10801e-12	18.7068
RAB11FIP1	LUAD	Downregulated	-1.01379	9.25517	-8.06205	1.06443e-12	1.19575e-11	18.1548
DKK3	LUAD	Downregulated	-1.24538	9.1468	-8.01783	1.33465e-12	1.47394e-11	17.931
DUSP1	LUAD	Downregulated	-1.07466	12.328	-7.99388	1.50844e-12	1.65116e-11	17.8099
TPSAB1	LUAD	Downregulated	-1.62589	10.4868	-7.9639	1.75803e-12	1.9066e-11	17.6585
DPT	LUAD	Downregulated	-1.13128	8.13371	-7.89421	2.50812e-12	2.67692e-11	17.3071
TPSB2	LUAD	Downregulated	-1.59892	9.44369	-7.88247	2.66267e-12	2.83211e-11	17.248
GPRC5A	LUAD	Downregulated	-1.05336	11.2302	-7.85636	3.04116e-12	3.20991e-11	17.1166
MATN2	LUAD	Downregulated	-1.06304	6.98418	-7.78283	4.41879e-12	4.5441e-11	16.7472
C1orf116	LUAD	Downregulated	-1.36371	9.94532	-7.74164	5.44556e-12	5.53573e-11	16.5408
RGS5	LUAD	Downregulated	-1.00599	10.252	-7.63465	9.35728e-12	9.29879e-11	16.0059
TNFSF10	LUAD	Downregulated	-1.14816	10.412	-7.63012	9.57401e-12	9.50655e-11	15.9833
FBP1	LUAD	Downregulated	-1.25102	10.3058	-7.62285	9.93187e-12	9.82258e-11	15.947
ID1	LUAD	Downregulated	-1.24267	10.2465	-7.61804	1.01758e-11	1.00318e-10	15.923
NR4A1	LUAD	Downregulated	-1.15802	9.6779	-7.55639	1.38855e-11	1.33598e-10	15.616
TYROBP	LUAD	Downregulated	-1.08114	10.1793	-7.31653	4.62108e-11	4.06458e-10	14.4291
MAFF	LUAD	Downregulated	-1.17032	9.12553	-7.29103	5.2475e-11	4.56699e-10	14.3037
SCGB1A1	LUAD	Downregulated	-2.75742	10.0887	-7.27008	5.82476e-11	5.03405e-10	14.2008
FOLR1	LUAD	Downregulated	-1.42617	10.7164	-7.20764	7.94556e-11	6.75863e-10	13.8945
NR4A3	LUAD	Downregulated	-1.02251	9.24582	-7.15998	1.00645e-10	8.45662e-10	13.6614
CX3CR1	LUAD	Downregulated	-1.00818	7.90882	-7.0917	1.41087e-10	1.15267e-09	13.3284
KCNJ15	LUAD	Downregulated	-1.14742	8.3594	-7.05628	1.68035e-10	1.3603e-09	13.1561
HPGD	LUAD	Downregulated	-1.46484	9.9647	-7.04819	1.74871e-10	1.40828e-09	13.1168
MNDA	LUAD	Downregulated	-1.00038	7.92033	-6.9873	2.35985e-10	1.85586e-09	12.8215
ALOX5AP	LUAD	Downregulated	-1.15719	10.2878	-6.89892	3.63998e-10	2.78145e-09	12.3947
CXCL2	LUAD	Downregulated	-1.66195	9.80481	-6.8077	5.68171e-10	4.22196e-09	11.9563
ATF3	LUAD	Downregulated	-1.37353	9.80504	-6.23009	9.03043e-09	5.54707e-08	9.23825
ADGRG6	LUAD	Downregulated	-1.01827	8.21857	-6.15145	1.3057e-08	7.87611e-08	8.87667
C1QB	LUAD	Downregulated	-1.01028	10.1859	-5.8882	4.41818e-08	2.44072e-07	7.68282
SFTPB	LUAD	Downregulated	-1.32809	12.9562	-5.6585	1.25394e-07	6.44247e-07	6.66321
DMBT1	LUAD	Downregulated	-1.17083	10.2694	-5.6547	1.27558e-07	6.5425e-07	6.64651
CCN2	LUAD	Downregulated	-1.04009	9.88792	-5.61828	1.50217e-07	7.60404e-07	6.48688
CLU	LUAD	Downregulated	-1.03464	9.69209	-5.5541	2.00112e-07	9.88366e-07	6.20703
SCEL	LUAD	Downregulated	-1.14361	7.97196	-5.28974	6.40645e-07	2.91249e-06	5.07347
NR4A2	LUAD	Downregulated	-1.02555	8.28046	-5.16936	1.07752e-06	4.70375e-06	4.56801
FOS	LUAD	Downregulated	-1.11683	11.1646	-5.02609	1.98358e-06	8.23855e-06	3.97569
IL6	LUAD	Downregulated	-1.10358	8.80188	-4.98879	2.32154e-06	9.51794e-06	3.82316
